# Supplementary material for: Examining the relationship between socio-economic status, WASH practices and wasting
Source: PLoS One. 2017 Mar 9;12(3):e0172134. doi: 10.1371/journal.pone.0172134 (PMC5344309; doi:10.1371/journal.pone.0172134)
Supplement: S1 File — (SMCL) [file pone.0172134.s001.smcl]

{smcl}
{com}{sf}{ul off}{txt}{.-}
      name:  {res}<unnamed>
       {txt}log:  {res}F:\FSNSP\4th paper\Submission to PLOS ONE\1st revision submission\STATA_Log.smcl
  {txt}log type:  {res}smcl
 {txt}opened on:  {res}24 Jan 2017, 15:02:21

{com}. do "C:\Users\user\AppData\Local\Temp\STD00000000.tmp"
{txt}
{com}. sem (WASH -> wash1_a, ) (WASH -> wash2_a, ) (WASH -> wash3_a, ) (WASH -> wash4_a, ) (WASH -> wash5_a, ) (WASH -> wash6_a, ) ///
> (WASH -> wash7_a, ) (WASH -> wash8_a, ) (WASH -> wash9_a, ) (WASH -> wash10_a, )  (WASH -> hygienic, ) (WASH -> drinking_water, ) ///
> (SES -> ASSEL, ) (SES -> ASSRTV, ) (SES -> ASSFAN, ) (SES -> ASSAL, ) (SES -> ASSRE, ) (SES -> food_security) ///
> (SES -> ASSWC, ) (SES -> MUWALL9, ) (cage -> whz, ) (csex -> WASH, ) (csex -> whz, )(resi_type -> WASH, ) (resi_type -> SES, ) (resi_type -> whz, ) ///
> (SES -> WASH, ) (SES WASH -> whz)  , standardized latent(WASH SES )  nocapslatent
{res}{txt}(133 observations with missing values excluded)

Endogenous variables

{p 0 14 2}Observed:{space 5}{res}whz{p_end}
{txt}{p 0 14 2}Measurement:{space 2}{res}wash1_a wash2_a wash3_a wash4_a wash5_a wash6_a wash7_a wash8_a wash9_a wash10_a hygienic drinking_water ASSEL ASSRTV ASSFAN ASSAL ASSRE food_security ASSWC MUWALL9{p_end}
{txt}{p 0 14 2}Latent:{space 7}{res}WASH SES{p_end}
{txt}
Exogenous variables

{p 0 14 2}Observed:{space 5}{res}cage csex resi_type{p_end}
{txt}
Fitting target model:

Iteration 0:{space 3}log likelihood = {res:-129937.37}  
Iteration 1:{space 3}log likelihood = {res: -128685.2}  
Iteration 2:{space 3}log likelihood = {res: -128304.7}  
Iteration 3:{space 3}log likelihood = {res:-128297.78}  
Iteration 4:{space 3}log likelihood = {res:-128261.59}  
Iteration 5:{space 3}log likelihood = {res:   -128260}  
Iteration 6:{space 3}log likelihood = {res:-128257.12}  
Iteration 7:{space 3}log likelihood = {res: -128257.1}  
Iteration 8:{space 3}log likelihood = {res: -128257.1}  

Structural equation model{col 49}Number of obs{col 67}= {res}    10,345
{col 1}{txt}Estimation method{col 20}= {res}ml
{col 1}{txt}Log likelihood{col 20}= {res} -128257.1

{p 0 7}{space 1}{text:( 1)}{space 1} [wash1_a]WASH = 1{p_end}
{p 0 7}{space 1}{text:( 2)}{space 1} [ASSEL]SES = 1{p_end}
{txt}{hline 21}{c TT}{hline 11}{hline 11}{hline 9}{hline 8}{hline 13}{hline 12}
{col 22}{c |}{col 34}      OIM
{col 1}        Standardized{col 22}{c |}      Coef.{col 34}   Std. Err.{col 46}      z{col 54}   P>|z|{col 62}     [95% Con{col 75}f. Interval]
{hline 21}{c +}{hline 11}{hline 11}{hline 9}{hline 8}{hline 13}{hline 12}
{col 1}{res}Structural          {col 22}{txt}{c |}
{space 2}{col 3}whz <-            {col 22}{c |}
{space 16}WASH {c |}{col 22}{res}{space 2}  .098861{col 34}{space 2} .0247624{col 45}{space 1}    3.99{col 54}{space 3}0.000{col 62}{space 4} .0503276{col 75}{space 3} .1473944
{txt}{space 17}SES {c |}{col 22}{res}{space 2}  .046889{col 34}{space 2} .0206675{col 45}{space 1}    2.27{col 54}{space 3}0.023{col 62}{space 4} .0063813{col 75}{space 3} .0873966
{txt}{space 16}cage {c |}{col 22}{res}{space 2}-.1768225{col 34}{space 2} .0093994{col 45}{space 1}  -18.81{col 54}{space 3}0.000{col 62}{space 4}-.1952451{col 75}{space 3}   -.1584
{txt}{space 16}csex {c |}{col 22}{res}{space 2} .0059242{col 34}{space 2} .0096341{col 45}{space 1}    0.61{col 54}{space 3}0.539{col 62}{space 4}-.0129583{col 75}{space 3} .0248067
{txt}{space 11}resi_type {c |}{col 22}{res}{space 2} .0039816{col 34}{space 2} .0103276{col 45}{space 1}    0.39{col 54}{space 3}0.700{col 62}{space 4}-.0162601{col 75}{space 3} .0242233
{txt}{space 15}_cons {c |}{col 22}{res}{space 2}-.4834042{col 34}{space 2}   .02287{col 45}{space 1}  -21.14{col 54}{space 3}0.000{col 62}{space 4}-.5282287{col 75}{space 3}-.4385798
{space 2}{txt}{hline 19}{c +}{hline 11}{hline 11}{hline 9}{hline 8}{hline 13}{hline 12}
{space 2}{col 3}WASH <-           {col 22}{c |}
{space 17}SES {c |}{col 22}{res}{space 2}  .685409{col 34}{space 2} .0125145{col 45}{space 1}   54.77{col 54}{space 3}0.000{col 62}{space 4} .6608811{col 75}{space 3}  .709937
{txt}{space 16}csex {c |}{col 22}{res}{space 2}-.0041811{col 34}{space 2} .0121287{col 45}{space 1}   -0.34{col 54}{space 3}0.730{col 62}{space 4}-.0279529{col 75}{space 3} .0195907
{txt}{space 11}resi_type {c |}{col 22}{res}{space 2} .1016211{col 34}{space 2} .0132647{col 45}{space 1}    7.66{col 54}{space 3}0.000{col 62}{space 4} .0756226{col 75}{space 3} .1276195
{space 2}{txt}{hline 19}{c +}{hline 11}{hline 11}{hline 9}{hline 8}{hline 13}{hline 12}
{space 2}{col 3}SES <-            {col 22}{c |}
{space 11}resi_type {c |}{col 22}{res}{space 2} .2661828{col 34}{space 2} .0095964{col 45}{space 1}   27.74{col 54}{space 3}0.000{col 62}{space 4} .2473742{col 75}{space 3} .2849913
{txt}{hline 21}{c +}{hline 11}{hline 11}{hline 9}{hline 8}{hline 13}{hline 12}
{col 1}{res}Measurement         {col 22}{txt}{c |}
{space 2}{col 3}wash1_a <-        {col 22}{c |}
{space 16}WASH {c |}{col 22}{res}{space 2} .2838809{col 34}{space 2} .0121586{col 45}{space 1}   23.35{col 54}{space 3}0.000{col 62}{space 4} .2600504{col 75}{space 3} .3077115
{txt}{space 15}_cons {c |}{col 22}{res}{space 2} 2.091036{col 34}{space 2} .0182025{col 45}{space 1}  114.88{col 54}{space 3}0.000{col 62}{space 4}  2.05536{col 75}{space 3} 2.126712
{space 2}{txt}{hline 19}{c +}{hline 11}{hline 11}{hline 9}{hline 8}{hline 13}{hline 12}
{space 2}{col 3}wash2_a <-        {col 22}{c |}
{space 16}WASH {c |}{col 22}{res}{space 2} .2609977{col 34}{space 2} .0121926{col 45}{space 1}   21.41{col 54}{space 3}0.000{col 62}{space 4} .2371008{col 75}{space 3} .2848947
{txt}{space 15}_cons {c |}{col 22}{res}{space 2} 2.640923{col 34}{space 2} .0213723{col 45}{space 1}  123.57{col 54}{space 3}0.000{col 62}{space 4} 2.599034{col 75}{space 3} 2.682812
{space 2}{txt}{hline 19}{c +}{hline 11}{hline 11}{hline 9}{hline 8}{hline 13}{hline 12}
{space 2}{col 3}wash3_a <-        {col 22}{c |}
{space 16}WASH {c |}{col 22}{res}{space 2} .1113218{col 34}{space 2}  .012211{col 45}{space 1}    9.12{col 54}{space 3}0.000{col 62}{space 4} .0873887{col 75}{space 3} .1352548
{txt}{space 15}_cons {c |}{col 22}{res}{space 2} .5047002{col 34}{space 2} .0106246{col 45}{space 1}   47.50{col 54}{space 3}0.000{col 62}{space 4} .4838764{col 75}{space 3} .5255239
{space 2}{txt}{hline 19}{c +}{hline 11}{hline 11}{hline 9}{hline 8}{hline 13}{hline 12}
{space 2}{col 3}wash4_a <-        {col 22}{c |}
{space 16}WASH {c |}{col 22}{res}{space 2} .1692103{col 34}{space 2} .0120683{col 45}{space 1}   14.02{col 54}{space 3}0.000{col 62}{space 4} .1455569{col 75}{space 3} .1928637
{txt}{space 15}_cons {c |}{col 22}{res}{space 2} .3525745{col 34}{space 2} .0104518{col 45}{space 1}   33.73{col 54}{space 3}0.000{col 62}{space 4} .3320895{col 75}{space 3} .3730596
{space 2}{txt}{hline 19}{c +}{hline 11}{hline 11}{hline 9}{hline 8}{hline 13}{hline 12}
{space 2}{col 3}wash5_a <-        {col 22}{c |}
{space 16}WASH {c |}{col 22}{res}{space 2} .0964875{col 34}{space 2} .0121276{col 45}{space 1}    7.96{col 54}{space 3}0.000{col 62}{space 4} .0727179{col 75}{space 3} .1202571
{txt}{space 15}_cons {c |}{col 22}{res}{space 2} .1802945{col 34}{space 2} .0100521{col 45}{space 1}   17.94{col 54}{space 3}0.000{col 62}{space 4} .1605929{col 75}{space 3} .1999962
{space 2}{txt}{hline 19}{c +}{hline 11}{hline 11}{hline 9}{hline 8}{hline 13}{hline 12}
{space 2}{col 3}wash6_a <-        {col 22}{c |}
{space 16}WASH {c |}{col 22}{res}{space 2} .4072153{col 34}{space 2} .0116825{col 45}{space 1}   34.86{col 54}{space 3}0.000{col 62}{space 4} .3843179{col 75}{space 3} .4301126
{txt}{space 15}_cons {c |}{col 22}{res}{space 2}  1.09041{col 34}{space 2} .0137378{col 45}{space 1}   79.37{col 54}{space 3}0.000{col 62}{space 4} 1.063485{col 75}{space 3} 1.117336
{space 2}{txt}{hline 19}{c +}{hline 11}{hline 11}{hline 9}{hline 8}{hline 13}{hline 12}
{space 2}{col 3}wash7_a <-        {col 22}{c |}
{space 16}WASH {c |}{col 22}{res}{space 2} .1913929{col 34}{space 2} .0121586{col 45}{space 1}   15.74{col 54}{space 3}0.000{col 62}{space 4} .1675625{col 75}{space 3} .2152233
{txt}{space 15}_cons {c |}{col 22}{res}{space 2} .4512233{col 34}{space 2} .0107127{col 45}{space 1}   42.12{col 54}{space 3}0.000{col 62}{space 4} .4302267{col 75}{space 3} .4722199
{space 2}{txt}{hline 19}{c +}{hline 11}{hline 11}{hline 9}{hline 8}{hline 13}{hline 12}
{space 2}{col 3}wash8_a <-        {col 22}{c |}
{space 16}WASH {c |}{col 22}{res}{space 2} .1320411{col 34}{space 2} .0120862{col 45}{space 1}   10.92{col 54}{space 3}0.000{col 62}{space 4} .1083525{col 75}{space 3} .1557296
{txt}{space 15}_cons {c |}{col 22}{res}{space 2} .1164472{col 34}{space 2} .0100703{col 45}{space 1}   11.56{col 54}{space 3}0.000{col 62}{space 4} .0967098{col 75}{space 3} .1361846
{space 2}{txt}{hline 19}{c +}{hline 11}{hline 11}{hline 9}{hline 8}{hline 13}{hline 12}
{space 2}{col 3}wash9_a <-        {col 22}{c |}
{space 16}WASH {c |}{col 22}{res}{space 2} .1401214{col 34}{space 2} .0121106{col 45}{space 1}   11.57{col 54}{space 3}0.000{col 62}{space 4} .1163852{col 75}{space 3} .1638577
{txt}{space 15}_cons {c |}{col 22}{res}{space 2}  .202961{col 34}{space 2} .0101617{col 45}{space 1}   19.97{col 54}{space 3}0.000{col 62}{space 4} .1830444{col 75}{space 3} .2228775
{space 2}{txt}{hline 19}{c +}{hline 11}{hline 11}{hline 9}{hline 8}{hline 13}{hline 12}
{space 2}{col 3}wash10_a <-       {col 22}{c |}
{space 16}WASH {c |}{col 22}{res}{space 2}   .16724{col 34}{space 2} .0119919{col 45}{space 1}   13.95{col 54}{space 3}0.000{col 62}{space 4} .1437363{col 75}{space 3} .1907438
{txt}{space 15}_cons {c |}{col 22}{res}{space 2} .2127811{col 34}{space 2} .0102444{col 45}{space 1}   20.77{col 54}{space 3}0.000{col 62}{space 4} .1927025{col 75}{space 3} .2328597
{space 2}{txt}{hline 19}{c +}{hline 11}{hline 11}{hline 9}{hline 8}{hline 13}{hline 12}
{space 2}{col 3}hygienic <-       {col 22}{c |}
{space 16}WASH {c |}{col 22}{res}{space 2} .5725018{col 34}{space 2} .0105127{col 45}{space 1}   54.46{col 54}{space 3}0.000{col 62}{space 4} .5518973{col 75}{space 3} .5931063
{txt}{space 15}_cons {c |}{col 22}{res}{space 2} .3822166{col 34}{space 2}  .012761{col 45}{space 1}   29.95{col 54}{space 3}0.000{col 62}{space 4} .3572054{col 75}{space 3} .4072277
{space 2}{txt}{hline 19}{c +}{hline 11}{hline 11}{hline 9}{hline 8}{hline 13}{hline 12}
{space 2}{col 3}drinking_water <- {col 22}{c |}
{space 16}WASH {c |}{col 22}{res}{space 2} .0980249{col 34}{space 2} .0122651{col 45}{space 1}    7.99{col 54}{space 3}0.000{col 62}{space 4} .0739857{col 75}{space 3}  .122064
{txt}{space 15}_cons {c |}{col 22}{res}{space 2} 2.258974{col 34}{space 2} .0186896{col 45}{space 1}  120.87{col 54}{space 3}0.000{col 62}{space 4} 2.222343{col 75}{space 3} 2.295605
{space 2}{txt}{hline 19}{c +}{hline 11}{hline 11}{hline 9}{hline 8}{hline 13}{hline 12}
{space 2}{col 3}ASSEL <-          {col 22}{c |}
{space 17}SES {c |}{col 22}{res}{space 2} .8319714{col 34}{space 2}  .004248{col 45}{space 1}  195.85{col 54}{space 3}0.000{col 62}{space 4} .8236454{col 75}{space 3} .8402973
{txt}{space 15}_cons {c |}{col 22}{res}{space 2} .9316466{col 34}{space 2} .0123302{col 45}{space 1}   75.56{col 54}{space 3}0.000{col 62}{space 4} .9074798{col 75}{space 3} .9558134
{space 2}{txt}{hline 19}{c +}{hline 11}{hline 11}{hline 9}{hline 8}{hline 13}{hline 12}
{space 2}{col 3}ASSRTV <-         {col 22}{c |}
{space 17}SES {c |}{col 22}{res}{space 2} .6904976{col 34}{space 2} .0060472{col 45}{space 1}  114.19{col 54}{space 3}0.000{col 62}{space 4} .6786454{col 75}{space 3} .7023498
{txt}{space 15}_cons {c |}{col 22}{res}{space 2} .6473593{col 34}{space 2} .0111959{col 45}{space 1}   57.82{col 54}{space 3}0.000{col 62}{space 4} .6254158{col 75}{space 3} .6693029
{space 2}{txt}{hline 19}{c +}{hline 11}{hline 11}{hline 9}{hline 8}{hline 13}{hline 12}
{space 2}{col 3}ASSFAN <-         {col 22}{c |}
{space 17}SES {c |}{col 22}{res}{space 2} .8910305{col 34}{space 2}  .003691{col 45}{space 1}  241.40{col 54}{space 3}0.000{col 62}{space 4} .8837962{col 75}{space 3} .8982649
{txt}{space 15}_cons {c |}{col 22}{res}{space 2} .8911771{col 34}{space 2}  .012198{col 45}{space 1}   73.06{col 54}{space 3}0.000{col 62}{space 4} .8672696{col 75}{space 3} .9150847
{space 2}{txt}{hline 19}{c +}{hline 11}{hline 11}{hline 9}{hline 8}{hline 13}{hline 12}
{space 2}{col 3}ASSAL <-          {col 22}{c |}
{space 17}SES {c |}{col 22}{res}{space 2} .5067489{col 34}{space 2} .0080395{col 45}{space 1}   63.03{col 54}{space 3}0.000{col 62}{space 4} .4909917{col 75}{space 3} .5225061
{txt}{space 15}_cons {c |}{col 22}{res}{space 2} 1.193064{col 34}{space 2} .0132653{col 45}{space 1}   89.94{col 54}{space 3}0.000{col 62}{space 4} 1.167065{col 75}{space 3} 1.219064
{space 2}{txt}{hline 19}{c +}{hline 11}{hline 11}{hline 9}{hline 8}{hline 13}{hline 12}
{space 2}{col 3}ASSRE <-          {col 22}{c |}
{space 17}SES {c |}{col 22}{res}{space 2} .4732838{col 34}{space 2} .0085691{col 45}{space 1}   55.23{col 54}{space 3}0.000{col 62}{space 4} .4564886{col 75}{space 3} .4900789
{txt}{space 15}_cons {c |}{col 22}{res}{space 2} .3051447{col 34}{space 2}  .010229{col 45}{space 1}   29.83{col 54}{space 3}0.000{col 62}{space 4} .2850963{col 75}{space 3} .3251931
{space 2}{txt}{hline 19}{c +}{hline 11}{hline 11}{hline 9}{hline 8}{hline 13}{hline 12}
{space 2}{col 3}food_security <-  {col 22}{c |}
{space 17}SES {c |}{col 22}{res}{space 2} .4106396{col 34}{space 2} .0089007{col 45}{space 1}   46.14{col 54}{space 3}0.000{col 62}{space 4} .3931945{col 75}{space 3} .4280847
{txt}{space 15}_cons {c |}{col 22}{res}{space 2} 1.248781{col 34}{space 2} .0134546{col 45}{space 1}   92.81{col 54}{space 3}0.000{col 62}{space 4}  1.22241{col 75}{space 3} 1.275151
{space 2}{txt}{hline 19}{c +}{hline 11}{hline 11}{hline 9}{hline 8}{hline 13}{hline 12}
{space 2}{col 3}ASSWC <-          {col 22}{c |}
{space 17}SES {c |}{col 22}{res}{space 2} .4349794{col 34}{space 2} .0087855{col 45}{space 1}   49.51{col 54}{space 3}0.000{col 62}{space 4} .4177601{col 75}{space 3} .4521987
{txt}{space 15}_cons {c |}{col 22}{res}{space 2} .7469405{col 34}{space 2} .0113921{col 45}{space 1}   65.57{col 54}{space 3}0.000{col 62}{space 4} .7246123{col 75}{space 3} .7692687
{space 2}{txt}{hline 19}{c +}{hline 11}{hline 11}{hline 9}{hline 8}{hline 13}{hline 12}
{space 2}{col 3}MUWALL9 <-        {col 22}{c |}
{space 17}SES {c |}{col 22}{res}{space 2} .4436367{col 34}{space 2} .0087747{col 45}{space 1}   50.56{col 54}{space 3}0.000{col 62}{space 4} .4264387{col 75}{space 3} .4608347
{txt}{space 15}_cons {c |}{col 22}{res}{space 2} .4588745{col 34}{space 2} .0105443{col 45}{space 1}   43.52{col 54}{space 3}0.000{col 62}{space 4} .4382081{col 75}{space 3} .4795409
{txt}{hline 21}{c +}{hline 11}{hline 11}{hline 9}{hline 8}{hline 13}{hline 12}
       var(e.wash1_a){c |}{col 22}{res}{space 2} .9194116{col 34}{space 2} .0069032{col 62}{space 4} .9059806{col 75}{space 3} .9330417
{txt}       var(e.wash2_a){c |}{col 22}{res}{space 2} .9318802{col 34}{space 2} .0063645{col 62}{space 4} .9194892{col 75}{space 3} .9444382
{txt}       var(e.wash3_a){c |}{col 22}{res}{space 2} .9876075{col 34}{space 2} .0027187{col 62}{space 4} .9822933{col 75}{space 3} .9929504
{txt}       var(e.wash4_a){c |}{col 22}{res}{space 2} .9713679{col 34}{space 2} .0040842{col 62}{space 4}  .963396{col 75}{space 3} .9794058
{txt}       var(e.wash5_a){c |}{col 22}{res}{space 2} .9906902{col 34}{space 2} .0023403{col 62}{space 4} .9861138{col 75}{space 3} .9952877
{txt}       var(e.wash6_a){c |}{col 22}{res}{space 2} .8341757{col 34}{space 2} .0095146{col 62}{space 4} .8157343{col 75}{space 3}  .853034
{txt}       var(e.wash7_a){c |}{col 22}{res}{space 2} .9633687{col 34}{space 2} .0046541{col 62}{space 4} .9542899{col 75}{space 3}  .972534
{txt}       var(e.wash8_a){c |}{col 22}{res}{space 2} .9825652{col 34}{space 2} .0031917{col 62}{space 4} .9763293{col 75}{space 3} .9888408
{txt}       var(e.wash9_a){c |}{col 22}{res}{space 2}  .980366{col 34}{space 2} .0033939{col 62}{space 4} .9737366{col 75}{space 3} .9870405
{txt}      var(e.wash10_a){c |}{col 22}{res}{space 2} .9720308{col 34}{space 2} .0040111{col 62}{space 4} .9642009{col 75}{space 3} .9799242
{txt}      var(e.hygienic){c |}{col 22}{res}{space 2} .6722417{col 34}{space 2} .0120371{col 62}{space 4} .6490586{col 75}{space 3} .6962528
{txt}var(e.drinking_water){c |}{col 22}{res}{space 2} .9903911{col 34}{space 2} .0024046{col 62}{space 4} .9856895{col 75}{space 3} .9951152
{txt}         var(e.ASSEL){c |}{col 22}{res}{space 2} .3078236{col 34}{space 2} .0070684{col 62}{space 4} .2942769{col 75}{space 3}  .321994
{txt}        var(e.ASSRTV){c |}{col 22}{res}{space 2} .5232131{col 34}{space 2} .0083511{col 62}{space 4} .5070986{col 75}{space 3} .5398396
{txt}        var(e.ASSFAN){c |}{col 22}{res}{space 2} .2060646{col 34}{space 2} .0065777{col 62}{space 4} .1935676{col 75}{space 3} .2193684
{txt}         var(e.ASSAL){c |}{col 22}{res}{space 2} .7432055{col 34}{space 2} .0081481{col 62}{space 4}  .727406{col 75}{space 3} .7593483
{txt}         var(e.ASSRE){c |}{col 22}{res}{space 2} .7760025{col 34}{space 2} .0081112{col 62}{space 4} .7602665{col 75}{space 3} .7920642
{txt} var(e.food_security){c |}{col 22}{res}{space 2} .8313751{col 34}{space 2}   .00731{col 62}{space 4} .8171705{col 75}{space 3} .8458266
{txt}         var(e.ASSWC){c |}{col 22}{res}{space 2} .8107929{col 34}{space 2}  .007643{col 62}{space 4} .7959504{col 75}{space 3} .8259123
{txt}       var(e.MUWALL9){c |}{col 22}{res}{space 2} .8031865{col 34}{space 2} .0077855{col 62}{space 4} .7880712{col 75}{space 3} .8185917
{txt}           var(e.whz){c |}{col 22}{res}{space 2} .9501411{col 34}{space 2}  .004474{col 62}{space 4} .9414125{col 75}{space 3} .9589505
{txt}          var(e.WASH){c |}{col 22}{res}{space 2} .4828064{col 34}{space 2} .0169167{col 62}{space 4} .4507631{col 75}{space 3} .5171276
{txt}           var(e.SES){c |}{col 22}{res}{space 2} .9291467{col 34}{space 2} .0051088{col 62}{space 4} .9191875{col 75}{space 3} .9392139
{txt}{hline 21}{c BT}{hline 11}{hline 11}{hline 9}{hline 8}{hline 13}{hline 12}
LR test of model vs. saturated: chi2({res:244}) = {res:  9557.90}, Prob > chi2 = {res}0.0000
{txt}
{com}. estat gof, stats(all)
{res}
{txt}{hline 21}{c TT}{hline 54}
{lalign 21:Fit statistic}{c |}      Value   Description
{hline 21}{c +}{hline 54}
{lalign 21:Likelihood ratio}{c |}
{ralign 20:chi2_ms({res:244})} {c |} {res}{ralign 10:  9557.900}{txt}   model vs. saturated
{ralign 20:p > chi2} {c |} {res}{ralign 10:     0.000}
{txt}{ralign 20:chi2_bs({res:273})} {c |} {res}{ralign 10: 39711.222}{txt}   baseline vs. saturated
{ralign 20:p > chi2} {c |} {res}{ralign 10:     0.000}
{txt}{hline 21}{c +}{hline 54}
{lalign 21:Population error}{c |}
{ralign 20:RMSEA} {c |} {res}{ralign 10:     0.061}{txt}   Root mean squared error of approximation
{ralign 20:90% CI, lower bound} {c |} {res}{ralign 10:     0.060}
{txt}{ralign 20:upper bound} {c |} {res}{ralign 10:     0.062}
{txt}{ralign 20:pclose} {c |} {res}{ralign 10:     0.000}{txt}   Probability RMSEA <= 0.05
{hline 21}{c +}{hline 54}
{lalign 21:Information criteria}{c |}
{ralign 20:AIC} {c |} {res}{ralign 10:256656.196}{txt}   Akaike's information criterion
{ralign 20:BIC} {c |} {res}{ralign 10:257170.538}{txt}   Bayesian information criterion
{hline 21}{c +}{hline 54}
{lalign 21:Baseline comparison}{c |}
{ralign 20:CFI} {c |} {res}{ralign 10:     0.764}{txt}   Comparative fit index
{ralign 20:TLI} {c |} {res}{ralign 10:     0.736}{txt}   Tucker-Lewis index
{hline 21}{c +}{hline 54}
{lalign 21:Size of residuals}{c |}
{ralign 20:SRMR} {c |} {res}{ralign 10:     0.048}{txt}   Standardized root mean squared residual
{ralign 20:CD} {c |} {res}{ralign 10:     0.118}{txt}   Coefficient of determination
{hline 21}{c BT}{hline 54}

{com}. estat teffects, standardized
{res}

{txt}Direct effects
{res}{txt}{hline 20}{c TT}{hline 11}{hline 11}{hline 9}{hline 8}{hline 13}{hline 12}
{col 21}{c |}{col 33}      OIM
{col 21}{c |}      Coef.{col 33}   Std. Err.{col 45}      z{col 53}   P>|z|{col 74}  Std. Coef.
{hline 20}{c +}{hline 11}{hline 11}{hline 9}{hline 8}{hline 13}{hline 12}
{col 1}{res}Structural         {col 21}{txt}{c |}
{space 2}{col 3}SES <-           {col 21}{c |}
{space 10}resi_type {c |}{col 21}{res}{space 2} .3971101{col 33}{space 2} .0152332{col 44}{space 1}   26.07{col 53}{space 3}0.000{col 74}{space 3} .2661828
{txt}{hline 20}{c +}{hline 11}{hline 11}{hline 9}{hline 8}{hline 13}{hline 12}
{col 1}{res}Measurement        {col 21}{txt}{c |}
{space 2}{col 3}wash1_a <-       {col 21}{c |}
{space 15}WASH {c |}{col 21}{res}{space 2}        1{col 33}{txt}  (constrained){col 74}{res}{space 3} .2838809
{txt}{space 16}SES {c |}{col 21}{res}{space 2}        0{col 33}{txt}  (no path){col 74}{res}{space 3}        0
{txt}{space 15}csex {c |}{col 21}{res}{space 2}        0{col 33}{txt}  (no path){col 74}{res}{space 3}        0
{txt}{space 10}resi_type {c |}{col 21}{res}{space 2}        0{col 33}{txt}  (no path){col 74}{res}{space 3}        0
{space 2}{txt}{hline 18}{c +}{hline 11}{hline 11}{hline 9}{hline 8}{hline 13}{hline 12}
{space 2}{col 3}wash2_a <-       {col 21}{c |}
{space 15}WASH {c |}{col 21}{res}{space 2} .7830092{col 33}{space 2} .0452875{col 44}{space 1}   17.29{col 53}{space 3}0.000{col 74}{space 3} .2609977
{txt}{space 16}SES {c |}{col 21}{res}{space 2}        0{col 33}{txt}  (no path){col 74}{res}{space 3}        0
{txt}{space 15}csex {c |}{col 21}{res}{space 2}        0{col 33}{txt}  (no path){col 74}{res}{space 3}        0
{txt}{space 10}resi_type {c |}{col 21}{res}{space 2}        0{col 33}{txt}  (no path){col 74}{res}{space 3}        0
{space 2}{txt}{hline 18}{c +}{hline 11}{hline 11}{hline 9}{hline 8}{hline 13}{hline 12}
{space 2}{col 3}wash3_a <-       {col 21}{c |}
{space 15}WASH {c |}{col 21}{res}{space 2}  .412456{col 33}{space 2} .0472549{col 44}{space 1}    8.73{col 53}{space 3}0.000{col 74}{space 3} .1113218
{txt}{space 16}SES {c |}{col 21}{res}{space 2}        0{col 33}{txt}  (no path){col 74}{res}{space 3}        0
{txt}{space 15}csex {c |}{col 21}{res}{space 2}        0{col 33}{txt}  (no path){col 74}{res}{space 3}        0
{txt}{space 10}resi_type {c |}{col 21}{res}{space 2}        0{col 33}{txt}  (no path){col 74}{res}{space 3}        0
{space 2}{txt}{hline 18}{c +}{hline 11}{hline 11}{hline 9}{hline 8}{hline 13}{hline 12}
{space 2}{col 3}wash4_a <-       {col 21}{c |}
{space 15}WASH {c |}{col 21}{res}{space 2} .4982869{col 33}{space 2} .0413283{col 44}{space 1}   12.06{col 53}{space 3}0.000{col 74}{space 3} .1692103
{txt}{space 16}SES {c |}{col 21}{res}{space 2}        0{col 33}{txt}  (no path){col 74}{res}{space 3}        0
{txt}{space 15}csex {c |}{col 21}{res}{space 2}        0{col 33}{txt}  (no path){col 74}{res}{space 3}        0
{txt}{space 10}resi_type {c |}{col 21}{res}{space 2}        0{col 33}{txt}  (no path){col 74}{res}{space 3}        0
{space 2}{txt}{hline 18}{c +}{hline 11}{hline 11}{hline 9}{hline 8}{hline 13}{hline 12}
{space 2}{col 3}wash5_a <-       {col 21}{c |}
{space 15}WASH {c |}{col 21}{res}{space 2} .1598692{col 33}{space 2} .0211108{col 44}{space 1}    7.57{col 53}{space 3}0.000{col 74}{space 3} .0964875
{txt}{space 16}SES {c |}{col 21}{res}{space 2}        0{col 33}{txt}  (no path){col 74}{res}{space 3}        0
{txt}{space 15}csex {c |}{col 21}{res}{space 2}        0{col 33}{txt}  (no path){col 74}{res}{space 3}        0
{txt}{space 10}resi_type {c |}{col 21}{res}{space 2}        0{col 33}{txt}  (no path){col 74}{res}{space 3}        0
{space 2}{txt}{hline 18}{c +}{hline 11}{hline 11}{hline 9}{hline 8}{hline 13}{hline 12}
{space 2}{col 3}wash6_a <-       {col 21}{c |}
{space 15}WASH {c |}{col 21}{res}{space 2} 1.843123{col 33}{space 2}  .092515{col 44}{space 1}   19.92{col 53}{space 3}0.000{col 74}{space 3} .4072153
{txt}{space 16}SES {c |}{col 21}{res}{space 2}        0{col 33}{txt}  (no path){col 74}{res}{space 3}        0
{txt}{space 15}csex {c |}{col 21}{res}{space 2}        0{col 33}{txt}  (no path){col 74}{res}{space 3}        0
{txt}{space 10}resi_type {c |}{col 21}{res}{space 2}        0{col 33}{txt}  (no path){col 74}{res}{space 3}        0
{space 2}{txt}{hline 18}{c +}{hline 11}{hline 11}{hline 9}{hline 8}{hline 13}{hline 12}
{space 2}{col 3}wash7_a <-       {col 21}{c |}
{space 15}WASH {c |}{col 21}{res}{space 2} .6687505{col 33}{space 2} .0507255{col 44}{space 1}   13.18{col 53}{space 3}0.000{col 74}{space 3} .1913929
{txt}{space 16}SES {c |}{col 21}{res}{space 2}        0{col 33}{txt}  (no path){col 74}{res}{space 3}        0
{txt}{space 15}csex {c |}{col 21}{res}{space 2}        0{col 33}{txt}  (no path){col 74}{res}{space 3}        0
{txt}{space 10}resi_type {c |}{col 21}{res}{space 2}        0{col 33}{txt}  (no path){col 74}{res}{space 3}        0
{space 2}{txt}{hline 18}{c +}{hline 11}{hline 11}{hline 9}{hline 8}{hline 13}{hline 12}
{space 2}{col 3}wash8_a <-       {col 21}{c |}
{space 15}WASH {c |}{col 21}{res}{space 2}  .150769{col 33}{space 2} .0153273{col 44}{space 1}    9.84{col 53}{space 3}0.000{col 74}{space 3} .1320411
{txt}{space 16}SES {c |}{col 21}{res}{space 2}        0{col 33}{txt}  (no path){col 74}{res}{space 3}        0
{txt}{space 15}csex {c |}{col 21}{res}{space 2}        0{col 33}{txt}  (no path){col 74}{res}{space 3}        0
{txt}{space 10}resi_type {c |}{col 21}{res}{space 2}        0{col 33}{txt}  (no path){col 74}{res}{space 3}        0
{space 2}{txt}{hline 18}{c +}{hline 11}{hline 11}{hline 9}{hline 8}{hline 13}{hline 12}
{space 2}{col 3}wash9_a <-       {col 21}{c |}
{space 15}WASH {c |}{col 21}{res}{space 2}  .261876{col 33}{space 2} .0253904{col 44}{space 1}   10.31{col 53}{space 3}0.000{col 74}{space 3} .1401214
{txt}{space 16}SES {c |}{col 21}{res}{space 2}        0{col 33}{txt}  (no path){col 74}{res}{space 3}        0
{txt}{space 15}csex {c |}{col 21}{res}{space 2}        0{col 33}{txt}  (no path){col 74}{res}{space 3}        0
{txt}{space 10}resi_type {c |}{col 21}{res}{space 2}        0{col 33}{txt}  (no path){col 74}{res}{space 3}        0
{space 2}{txt}{hline 18}{c +}{hline 11}{hline 11}{hline 9}{hline 8}{hline 13}{hline 12}
{space 2}{col 3}wash10_a <-      {col 21}{c |}
{space 15}WASH {c |}{col 21}{res}{space 2} .3284511{col 33}{space 2} .0278022{col 44}{space 1}   11.81{col 53}{space 3}0.000{col 74}{space 3}   .16724
{txt}{space 16}SES {c |}{col 21}{res}{space 2}        0{col 33}{txt}  (no path){col 74}{res}{space 3}        0
{txt}{space 15}csex {c |}{col 21}{res}{space 2}        0{col 33}{txt}  (no path){col 74}{res}{space 3}        0
{txt}{space 10}resi_type {c |}{col 21}{res}{space 2}        0{col 33}{txt}  (no path){col 74}{res}{space 3}        0
{space 2}{txt}{hline 18}{c +}{hline 11}{hline 11}{hline 9}{hline 8}{hline 13}{hline 12}
{space 2}{col 3}hygienic <-      {col 21}{c |}
{space 15}WASH {c |}{col 21}{res}{space 2}   1.8915{col 33}{space 2}  .096221{col 44}{space 1}   19.66{col 53}{space 3}0.000{col 74}{space 3} .5725018
{txt}{space 16}SES {c |}{col 21}{res}{space 2}        0{col 33}{txt}  (no path){col 74}{res}{space 3}        0
{txt}{space 15}csex {c |}{col 21}{res}{space 2}        0{col 33}{txt}  (no path){col 74}{res}{space 3}        0
{txt}{space 10}resi_type {c |}{col 21}{res}{space 2}        0{col 33}{txt}  (no path){col 74}{res}{space 3}        0
{space 2}{txt}{hline 18}{c +}{hline 11}{hline 11}{hline 9}{hline 8}{hline 13}{hline 12}
{space 2}{col 3}drinking_water <-{col 21}{c |}
{space 15}WASH {c |}{col 21}{res}{space 2} .3299001{col 33}{space 2} .0433588{col 44}{space 1}    7.61{col 53}{space 3}0.000{col 74}{space 3} .0980249
{txt}{space 16}SES {c |}{col 21}{res}{space 2}        0{col 33}{txt}  (no path){col 74}{res}{space 3}        0
{txt}{space 15}csex {c |}{col 21}{res}{space 2}        0{col 33}{txt}  (no path){col 74}{res}{space 3}        0
{txt}{space 10}resi_type {c |}{col 21}{res}{space 2}        0{col 33}{txt}  (no path){col 74}{res}{space 3}        0
{space 2}{txt}{hline 18}{c +}{hline 11}{hline 11}{hline 9}{hline 8}{hline 13}{hline 12}
{space 2}{col 3}ASSEL <-         {col 21}{c |}
{space 16}SES {c |}{col 21}{res}{space 2}        1{col 33}{txt}  (constrained){col 74}{res}{space 3} .8319714
{txt}{space 10}resi_type {c |}{col 21}{res}{space 2}        0{col 33}{txt}  (no path){col 74}{res}{space 3}        0
{space 2}{txt}{hline 18}{c +}{hline 11}{hline 11}{hline 9}{hline 8}{hline 13}{hline 12}
{space 2}{col 3}ASSRTV <-        {col 21}{c |}
{space 16}SES {c |}{col 21}{res}{space 2} .7810966{col 33}{space 2} .0110903{col 44}{space 1}   70.43{col 53}{space 3}0.000{col 74}{space 3} .6904976
{txt}{space 10}resi_type {c |}{col 21}{res}{space 2}        0{col 33}{txt}  (no path){col 74}{res}{space 3}        0
{space 2}{txt}{hline 18}{c +}{hline 11}{hline 11}{hline 9}{hline 8}{hline 13}{hline 12}
{space 2}{col 3}ASSFAN <-        {col 21}{c |}
{space 16}SES {c |}{col 21}{res}{space 2} 1.070245{col 33}{space 2} .0094418{col 44}{space 1}  113.35{col 53}{space 3}0.000{col 74}{space 3} .8910305
{txt}{space 10}resi_type {c |}{col 21}{res}{space 2}        0{col 33}{txt}  (no path){col 74}{res}{space 3}        0
{space 2}{txt}{hline 18}{c +}{hline 11}{hline 11}{hline 9}{hline 8}{hline 13}{hline 12}
{space 2}{col 3}ASSAL <-         {col 21}{c |}
{space 16}SES {c |}{col 21}{res}{space 2} .5958573{col 33}{space 2} .0119494{col 44}{space 1}   49.86{col 53}{space 3}0.000{col 74}{space 3} .5067489
{txt}{space 10}resi_type {c |}{col 21}{res}{space 2}        0{col 33}{txt}  (no path){col 74}{res}{space 3}        0
{space 2}{txt}{hline 18}{c +}{hline 11}{hline 11}{hline 9}{hline 8}{hline 13}{hline 12}
{space 2}{col 3}ASSRE <-         {col 21}{c |}
{space 16}SES {c |}{col 21}{res}{space 2} .3495952{col 33}{space 2} .0077409{col 44}{space 1}   45.16{col 53}{space 3}0.000{col 74}{space 3} .4732838
{txt}{space 10}resi_type {c |}{col 21}{res}{space 2}        0{col 33}{txt}  (no path){col 74}{res}{space 3}        0
{space 2}{txt}{hline 18}{c +}{hline 11}{hline 11}{hline 9}{hline 8}{hline 13}{hline 12}
{space 2}{col 3}food_security <- {col 21}{c |}
{space 16}SES {c |}{col 21}{res}{space 2} .4787183{col 33}{space 2} .0120846{col 44}{space 1}   39.61{col 53}{space 3}0.000{col 74}{space 3} .4106396
{txt}{space 10}resi_type {c |}{col 21}{res}{space 2}        0{col 33}{txt}  (no path){col 74}{res}{space 3}        0
{space 2}{txt}{hline 18}{c +}{hline 11}{hline 11}{hline 9}{hline 8}{hline 13}{hline 12}
{space 2}{col 3}ASSWC <-         {col 21}{c |}
{space 16}SES {c |}{col 21}{res}{space 2} .5074465{col 33}{space 2} .0121836{col 44}{space 1}   41.65{col 53}{space 3}0.000{col 74}{space 3} .4349794
{txt}{space 10}resi_type {c |}{col 21}{res}{space 2}        0{col 33}{txt}  (no path){col 74}{res}{space 3}        0
{space 2}{txt}{hline 18}{c +}{hline 11}{hline 11}{hline 9}{hline 8}{hline 13}{hline 12}
{space 2}{col 3}MUWALL9 <-       {col 21}{c |}
{space 16}SES {c |}{col 21}{res}{space 2} .4239372{col 33}{space 2} .0100045{col 44}{space 1}   42.37{col 53}{space 3}0.000{col 74}{space 3} .4436367
{txt}{space 10}resi_type {c |}{col 21}{res}{space 2}        0{col 33}{txt}  (no path){col 74}{res}{space 3}        0
{txt}{hline 20}{c +}{hline 11}{hline 11}{hline 9}{hline 8}{hline 13}{hline 12}
{col 1}{res}Structural         {col 21}{txt}{c |}
{space 2}{col 3}whz <-           {col 21}{c |}
{space 15}WASH {c |}{col 21}{res}{space 2} .9169003{col 33}{space 2} .2348872{col 44}{space 1}    3.90{col 53}{space 3}0.000{col 74}{space 3}  .098861
{txt}{space 16}SES {c |}{col 21}{res}{space 2} .1147022{col 33}{space 2} .0505837{col 44}{space 1}    2.27{col 53}{space 3}0.023{col 74}{space 3}  .046889
{txt}{space 15}cage {c |}{col 21}{res}{space 2}-.0107051{col 33}{space 2} .0005824{col 44}{space 1}  -18.38{col 53}{space 3}0.000{col 74}{space 3}-.1768225
{txt}{space 15}csex {c |}{col 21}{res}{space 2} .0120604{col 33}{space 2} .0196135{col 44}{space 1}    0.61{col 53}{space 3}0.539{col 74}{space 3} .0059242
{txt}{space 10}resi_type {c |}{col 21}{res}{space 2}  .014531{col 33}{space 2} .0376911{col 44}{space 1}    0.39{col 53}{space 3}0.700{col 74}{space 3} .0039816
{space 2}{txt}{hline 18}{c +}{hline 11}{hline 11}{hline 9}{hline 8}{hline 13}{hline 12}
{space 2}{col 3}WASH <-          {col 21}{c |}
{space 16}SES {c |}{col 21}{res}{space 2} .1807814{col 33}{space 2} .0082956{col 44}{space 1}   21.79{col 53}{space 3}0.000{col 74}{space 3}  .685409
{txt}{space 15}csex {c |}{col 21}{res}{space 2}-.0009178{col 33}{space 2} .0026629{col 44}{space 1}   -0.34{col 53}{space 3}0.730{col 74}{space 3}-.0041811
{txt}{space 10}resi_type {c |}{col 21}{res}{space 2}  .039987{col 33}{space 2} .0053443{col 44}{space 1}    7.48{col 53}{space 3}0.000{col 74}{space 3} .1016211
{txt}{hline 20}{c BT}{hline 11}{hline 11}{hline 9}{hline 8}{hline 13}{hline 12}


Indirect effects
{res}{txt}{hline 20}{c TT}{hline 11}{hline 11}{hline 9}{hline 8}{hline 13}{hline 12}
{col 21}{c |}{col 33}      OIM
{col 21}{c |}      Coef.{col 33}   Std. Err.{col 45}      z{col 53}   P>|z|{col 74}  Std. Coef.
{hline 20}{c +}{hline 11}{hline 11}{hline 9}{hline 8}{hline 13}{hline 12}
{col 1}{res}Structural         {col 21}{txt}{c |}
{space 2}{col 3}SES <-           {col 21}{c |}
{space 10}resi_type {c |}{col 21}{res}{space 2}        0{col 33}{txt}  (no path){col 74}{res}{space 3}        0
{txt}{hline 20}{c +}{hline 11}{hline 11}{hline 9}{hline 8}{hline 13}{hline 12}
{col 1}{res}Measurement        {col 21}{txt}{c |}
{space 2}{col 3}wash1_a <-       {col 21}{c |}
{space 15}WASH {c |}{col 21}{res}{space 2}        0{col 33}{txt}  (no path){col 74}{res}{space 3}        0
{txt}{space 16}SES {c |}{col 21}{res}{space 2} .1807814{col 33}{space 2} .0082956{col 44}{space 1}   21.79{col 53}{space 3}0.000{col 74}{space 3} .1945746
{txt}{space 15}csex {c |}{col 21}{res}{space 2}-.0009178{col 33}{space 2} .0026629{col 44}{space 1}   -0.34{col 53}{space 3}0.730{col 74}{space 3}-.0011869
{txt}{space 10}resi_type {c |}{col 21}{res}{space 2} .1117771{col 33}{space 2} .0068837{col 44}{space 1}   16.24{col 53}{space 3}0.000{col 74}{space 3} .0806407
{space 2}{txt}{hline 18}{c +}{hline 11}{hline 11}{hline 9}{hline 8}{hline 13}{hline 12}
{space 2}{col 3}wash2_a <-       {col 21}{c |}
{space 15}WASH {c |}{col 21}{res}{space 2}        0{col 33}{txt}  (no path){col 74}{res}{space 3}        0
{txt}{space 16}SES {c |}{col 21}{res}{space 2} .1415535{col 33}{space 2}  .007026{col 44}{space 1}   20.15{col 53}{space 3}0.000{col 74}{space 3} .1788902
{txt}{space 15}csex {c |}{col 21}{res}{space 2}-.0007186{col 33}{space 2} .0020844{col 44}{space 1}   -0.34{col 53}{space 3}0.730{col 74}{space 3}-.0010913
{txt}{space 10}resi_type {c |}{col 21}{res}{space 2} .0875225{col 33}{space 2} .0056528{col 44}{space 1}   15.48{col 53}{space 3}0.000{col 74}{space 3} .0741404
{space 2}{txt}{hline 18}{c +}{hline 11}{hline 11}{hline 9}{hline 8}{hline 13}{hline 12}
{space 2}{col 3}wash3_a <-       {col 21}{c |}
{space 15}WASH {c |}{col 21}{res}{space 2}        0{col 33}{txt}  (no path){col 74}{res}{space 3}        0
{txt}{space 16}SES {c |}{col 21}{res}{space 2} .0745644{col 33}{space 2} .0082142{col 44}{space 1}    9.08{col 53}{space 3}0.000{col 74}{space 3} .0763009
{txt}{space 15}csex {c |}{col 21}{res}{space 2}-.0003785{col 33}{space 2} .0010989{col 44}{space 1}   -0.34{col 53}{space 3}0.730{col 74}{space 3}-.0004655
{txt}{space 10}resi_type {c |}{col 21}{res}{space 2} .0461031{col 33}{space 2} .0054821{col 44}{space 1}    8.41{col 53}{space 3}0.000{col 74}{space 3} .0316226
{space 2}{txt}{hline 18}{c +}{hline 11}{hline 11}{hline 9}{hline 8}{hline 13}{hline 12}
{space 2}{col 3}wash4_a <-       {col 21}{c |}
{space 15}WASH {c |}{col 21}{res}{space 2}        0{col 33}{txt}  (no path){col 74}{res}{space 3}        0
{txt}{space 16}SES {c |}{col 21}{res}{space 2}  .090081{col 33}{space 2} .0065854{col 44}{space 1}   13.68{col 53}{space 3}0.000{col 74}{space 3} .1159783
{txt}{space 15}csex {c |}{col 21}{res}{space 2}-.0004573{col 33}{space 2}  .001327{col 44}{space 1}   -0.34{col 53}{space 3}0.730{col 74}{space 3}-.0007075
{txt}{space 10}resi_type {c |}{col 21}{res}{space 2} .0556971{col 33}{space 2} .0047226{col 44}{space 1}   11.79{col 53}{space 3}0.000{col 74}{space 3} .0480667
{space 2}{txt}{hline 18}{c +}{hline 11}{hline 11}{hline 9}{hline 8}{hline 13}{hline 12}
{space 2}{col 3}wash5_a <-       {col 21}{c |}
{space 15}WASH {c |}{col 21}{res}{space 2}        0{col 33}{txt}  (no path){col 74}{res}{space 3}        0
{txt}{space 16}SES {c |}{col 21}{res}{space 2} .0289014{col 33}{space 2} .0036618{col 44}{space 1}    7.89{col 53}{space 3}0.000{col 74}{space 3} .0661334
{txt}{space 15}csex {c |}{col 21}{res}{space 2}-.0001467{col 33}{space 2} .0004259{col 44}{space 1}   -0.34{col 53}{space 3}0.730{col 74}{space 3}-.0004034
{txt}{space 10}resi_type {c |}{col 21}{res}{space 2} .0178697{col 33}{space 2} .0024015{col 44}{space 1}    7.44{col 53}{space 3}0.000{col 74}{space 3} .0274087
{space 2}{txt}{hline 18}{c +}{hline 11}{hline 11}{hline 9}{hline 8}{hline 13}{hline 12}
{space 2}{col 3}wash6_a <-       {col 21}{c |}
{space 15}WASH {c |}{col 21}{res}{space 2}        0{col 33}{txt}  (no path){col 74}{res}{space 3}        0
{txt}{space 16}SES {c |}{col 21}{res}{space 2} .3332023{col 33}{space 2} .0113874{col 44}{space 1}   29.26{col 53}{space 3}0.000{col 74}{space 3}  .279109
{txt}{space 15}csex {c |}{col 21}{res}{space 2}-.0016915{col 33}{space 2} .0049073{col 44}{space 1}   -0.34{col 53}{space 3}0.730{col 74}{space 3}-.0017026
{txt}{space 10}resi_type {c |}{col 21}{res}{space 2} .2060189{col 33}{space 2} .0108665{col 44}{space 1}   18.96{col 53}{space 3}0.000{col 74}{space 3} .1156757
{space 2}{txt}{hline 18}{c +}{hline 11}{hline 11}{hline 9}{hline 8}{hline 13}{hline 12}
{space 2}{col 3}wash7_a <-       {col 21}{c |}
{space 15}WASH {c |}{col 21}{res}{space 2}        0{col 33}{txt}  (no path){col 74}{res}{space 3}        0
{txt}{space 16}SES {c |}{col 21}{res}{space 2} .1208976{col 33}{space 2} .0079351{col 44}{space 1}   15.24{col 53}{space 3}0.000{col 74}{space 3} .1311824
{txt}{space 15}csex {c |}{col 21}{res}{space 2}-.0006138{col 33}{space 2} .0017805{col 44}{space 1}   -0.34{col 53}{space 3}0.730{col 74}{space 3}-.0008002
{txt}{space 10}resi_type {c |}{col 21}{res}{space 2}  .074751{col 33}{space 2} .0056998{col 44}{space 1}   13.11{col 53}{space 3}0.000{col 74}{space 3} .0543681
{space 2}{txt}{hline 18}{c +}{hline 11}{hline 11}{hline 9}{hline 8}{hline 13}{hline 12}
{space 2}{col 3}wash8_a <-       {col 21}{c |}
{space 15}WASH {c |}{col 21}{res}{space 2}        0{col 33}{txt}  (no path){col 74}{res}{space 3}        0
{txt}{space 16}SES {c |}{col 21}{res}{space 2} .0272562{col 33}{space 2} .0025491{col 44}{space 1}   10.69{col 53}{space 3}0.000{col 74}{space 3} .0905021
{txt}{space 15}csex {c |}{col 21}{res}{space 2}-.0001384{col 33}{space 2} .0004014{col 44}{space 1}   -0.34{col 53}{space 3}0.730{col 74}{space 3}-.0005521
{txt}{space 10}resi_type {c |}{col 21}{res}{space 2} .0168525{col 33}{space 2}  .001714{col 44}{space 1}    9.83{col 53}{space 3}0.000{col 74}{space 3} .0375083
{space 2}{txt}{hline 18}{c +}{hline 11}{hline 11}{hline 9}{hline 8}{hline 13}{hline 12}
{space 2}{col 3}wash9_a <-       {col 21}{c |}
{space 15}WASH {c |}{col 21}{res}{space 2}        0{col 33}{txt}  (no path){col 74}{res}{space 3}        0
{txt}{space 16}SES {c |}{col 21}{res}{space 2} .0473423{col 33}{space 2} .0041638{col 44}{space 1}   11.37{col 53}{space 3}0.000{col 74}{space 3} .0960405
{txt}{space 15}csex {c |}{col 21}{res}{space 2}-.0002403{col 33}{space 2} .0006976{col 44}{space 1}   -0.34{col 53}{space 3}0.730{col 74}{space 3}-.0005859
{txt}{space 10}resi_type {c |}{col 21}{res}{space 2} .0292717{col 33}{space 2} .0028586{col 44}{space 1}   10.24{col 53}{space 3}0.000{col 74}{space 3} .0398036
{space 2}{txt}{hline 18}{c +}{hline 11}{hline 11}{hline 9}{hline 8}{hline 13}{hline 12}
{space 2}{col 3}wash10_a <-      {col 21}{c |}
{space 15}WASH {c |}{col 21}{res}{space 2}        0{col 33}{txt}  (no path){col 74}{res}{space 3}        0
{txt}{space 16}SES {c |}{col 21}{res}{space 2} .0593778{col 33}{space 2} .0044135{col 44}{space 1}   13.45{col 53}{space 3}0.000{col 74}{space 3} .1146278
{txt}{space 15}csex {c |}{col 21}{res}{space 2}-.0003014{col 33}{space 2} .0008748{col 44}{space 1}   -0.34{col 53}{space 3}0.730{col 74}{space 3}-.0006993
{txt}{space 10}resi_type {c |}{col 21}{res}{space 2} .0367133{col 33}{space 2} .0031711{col 44}{space 1}   11.58{col 53}{space 3}0.000{col 74}{space 3} .0475071
{space 2}{txt}{hline 18}{c +}{hline 11}{hline 11}{hline 9}{hline 8}{hline 13}{hline 12}
{space 2}{col 3}hygienic <-      {col 21}{c |}
{space 15}WASH {c |}{col 21}{res}{space 2}        0{col 33}{txt}  (no path){col 74}{res}{space 3}        0
{txt}{space 16}SES {c |}{col 21}{res}{space 2}  .341948{col 33}{space 2} .0101207{col 44}{space 1}   33.79{col 53}{space 3}0.000{col 74}{space 3} .3923979
{txt}{space 15}csex {c |}{col 21}{res}{space 2}-.0017359{col 33}{space 2} .0050356{col 44}{space 1}   -0.34{col 53}{space 3}0.730{col 74}{space 3}-.0023937
{txt}{space 10}resi_type {c |}{col 21}{res}{space 2} .2114264{col 33}{space 2} .0119822{col 44}{space 1}   17.65{col 53}{space 3}0.000{col 74}{space 3} .1626278
{space 2}{txt}{hline 18}{c +}{hline 11}{hline 11}{hline 9}{hline 8}{hline 13}{hline 12}
{space 2}{col 3}drinking_water <-{col 21}{c |}
{space 15}WASH {c |}{col 21}{res}{space 2}        0{col 33}{txt}  (no path){col 74}{res}{space 3}        0
{txt}{space 16}SES {c |}{col 21}{res}{space 2} .0596398{col 33}{space 2} .0076299{col 44}{space 1}    7.82{col 53}{space 3}0.000{col 74}{space 3} .0671871
{txt}{space 15}csex {c |}{col 21}{res}{space 2}-.0003028{col 33}{space 2} .0008796{col 44}{space 1}   -0.34{col 53}{space 3}0.731{col 74}{space 3}-.0004099
{txt}{space 10}resi_type {c |}{col 21}{res}{space 2} .0368753{col 33}{space 2} .0047761{col 44}{space 1}    7.72{col 53}{space 3}0.000{col 74}{space 3} .0278454
{space 2}{txt}{hline 18}{c +}{hline 11}{hline 11}{hline 9}{hline 8}{hline 13}{hline 12}
{space 2}{col 3}ASSEL <-         {col 21}{c |}
{space 16}SES {c |}{col 21}{res}{space 2}        0{col 33}{txt}  (no path){col 74}{res}{space 3}        0
{txt}{space 10}resi_type {c |}{col 21}{res}{space 2} .3971101{col 33}{space 2} .0152332{col 44}{space 1}   26.07{col 53}{space 3}0.000{col 74}{space 3} .2214564
{space 2}{txt}{hline 18}{c +}{hline 11}{hline 11}{hline 9}{hline 8}{hline 13}{hline 12}
{space 2}{col 3}ASSRTV <-        {col 21}{c |}
{space 16}SES {c |}{col 21}{res}{space 2}        0{col 33}{txt}  (no path){col 74}{res}{space 3}        0
{txt}{space 10}resi_type {c |}{col 21}{res}{space 2} .3101814{col 33}{space 2} .0123136{col 44}{space 1}   25.19{col 53}{space 3}0.000{col 74}{space 3} .1837986
{space 2}{txt}{hline 18}{c +}{hline 11}{hline 11}{hline 9}{hline 8}{hline 13}{hline 12}
{space 2}{col 3}ASSFAN <-        {col 21}{c |}
{space 16}SES {c |}{col 21}{res}{space 2}        0{col 33}{txt}  (no path){col 74}{res}{space 3}        0
{txt}{space 10}resi_type {c |}{col 21}{res}{space 2} .4250053{col 33}{space 2} .0161548{col 44}{space 1}   26.31{col 53}{space 3}0.000{col 74}{space 3}  .237177
{space 2}{txt}{hline 18}{c +}{hline 11}{hline 11}{hline 9}{hline 8}{hline 13}{hline 12}
{space 2}{col 3}ASSAL <-         {col 21}{c |}
{space 16}SES {c |}{col 21}{res}{space 2}        0{col 33}{txt}  (no path){col 74}{res}{space 3}        0
{txt}{space 10}resi_type {c |}{col 21}{res}{space 2}  .236621{col 33}{space 2}  .009937{col 44}{space 1}   23.81{col 53}{space 3}0.000{col 74}{space 3} .1348878
{space 2}{txt}{hline 18}{c +}{hline 11}{hline 11}{hline 9}{hline 8}{hline 13}{hline 12}
{space 2}{col 3}ASSRE <-         {col 21}{c |}
{space 16}SES {c |}{col 21}{res}{space 2}        0{col 33}{txt}  (no path){col 74}{res}{space 3}        0
{txt}{space 10}resi_type {c |}{col 21}{res}{space 2} .1388278{col 33}{space 2} .0060216{col 44}{space 1}   23.05{col 53}{space 3}0.000{col 74}{space 3}   .12598
{space 2}{txt}{hline 18}{c +}{hline 11}{hline 11}{hline 9}{hline 8}{hline 13}{hline 12}
{space 2}{col 3}food_security <- {col 21}{c |}
{space 16}SES {c |}{col 21}{res}{space 2}        0{col 33}{txt}  (no path){col 74}{res}{space 3}        0
{txt}{space 10}resi_type {c |}{col 21}{res}{space 2} .1901039{col 33}{space 2} .0084856{col 44}{space 1}   22.40{col 53}{space 3}0.000{col 74}{space 3} .1093052
{space 2}{txt}{hline 18}{c +}{hline 11}{hline 11}{hline 9}{hline 8}{hline 13}{hline 12}
{space 2}{col 3}ASSWC <-         {col 21}{c |}
{space 16}SES {c |}{col 21}{res}{space 2}        0{col 33}{txt}  (no path){col 74}{res}{space 3}        0
{txt}{space 10}resi_type {c |}{col 21}{res}{space 2} .2015121{col 33}{space 2} .0088927{col 44}{space 1}   22.66{col 53}{space 3}0.000{col 74}{space 3}  .115784
{space 2}{txt}{hline 18}{c +}{hline 11}{hline 11}{hline 9}{hline 8}{hline 13}{hline 12}
{space 2}{col 3}MUWALL9 <-       {col 21}{c |}
{space 16}SES {c |}{col 21}{res}{space 2}        0{col 33}{txt}  (no path){col 74}{res}{space 3}        0
{txt}{space 10}resi_type {c |}{col 21}{res}{space 2} .1683497{col 33}{space 2} .0074585{col 44}{space 1}   22.57{col 53}{space 3}0.000{col 74}{space 3} .1180884
{txt}{hline 20}{c +}{hline 11}{hline 11}{hline 9}{hline 8}{hline 13}{hline 12}
{col 1}{res}Structural         {col 21}{txt}{c |}
{space 2}{col 3}whz <-           {col 21}{c |}
{space 15}WASH {c |}{col 21}{res}{space 2}        0{col 33}{txt}  (no path){col 74}{res}{space 3}        0
{txt}{space 16}SES {c |}{col 21}{res}{space 2} .1657585{col 33}{space 2} .0418702{col 44}{space 1}    3.96{col 53}{space 3}0.000{col 74}{space 3} .0677602
{txt}{space 15}cage {c |}{col 21}{res}{space 2}        0{col 33}{txt}  (no path){col 74}{res}{space 3}        0
{txt}{space 15}csex {c |}{col 21}{res}{space 2}-.0008415{col 33}{space 2} .0024501{col 44}{space 1}   -0.34{col 53}{space 3}0.731{col 74}{space 3}-.0004134
{txt}{space 10}resi_type {c |}{col 21}{res}{space 2} .1480379{col 33}{space 2}  .014752{col 44}{space 1}   10.04{col 53}{space 3}0.000{col 74}{space 3}  .040564
{space 2}{txt}{hline 18}{c +}{hline 11}{hline 11}{hline 9}{hline 8}{hline 13}{hline 12}
{space 2}{col 3}WASH <-          {col 21}{c |}
{space 16}SES {c |}{col 21}{res}{space 2}        0{col 33}{txt}  (no path){col 74}{res}{space 3}        0
{txt}{space 15}csex {c |}{col 21}{res}{space 2}        0{col 33}{txt}  (no path){col 74}{res}{space 3}        0
{txt}{space 10}resi_type {c |}{col 21}{res}{space 2} .0717901{col 33}{space 2} .0042485{col 44}{space 1}   16.90{col 53}{space 3}0.000{col 74}{space 3} .1824441
{txt}{hline 20}{c BT}{hline 11}{hline 11}{hline 9}{hline 8}{hline 13}{hline 12}


Total effects
{res}{txt}{hline 20}{c TT}{hline 11}{hline 11}{hline 9}{hline 8}{hline 13}{hline 12}
{col 21}{c |}{col 33}      OIM
{col 21}{c |}      Coef.{col 33}   Std. Err.{col 45}      z{col 53}   P>|z|{col 74}  Std. Coef.
{hline 20}{c +}{hline 11}{hline 11}{hline 9}{hline 8}{hline 13}{hline 12}
{col 1}{res}Structural         {col 21}{txt}{c |}
{space 2}{col 3}SES <-           {col 21}{c |}
{space 10}resi_type {c |}{col 21}{res}{space 2} .3971101{col 33}{space 2} .0152332{col 44}{space 1}   26.07{col 53}{space 3}0.000{col 74}{space 3} .2661828
{txt}{hline 20}{c +}{hline 11}{hline 11}{hline 9}{hline 8}{hline 13}{hline 12}
{col 1}{res}Measurement        {col 21}{txt}{c |}
{space 2}{col 3}wash1_a <-       {col 21}{c |}
{space 15}WASH {c |}{col 21}{res}{space 2}        1{col 33}{txt}  (constrained){col 74}{res}{space 3} .2838809
{txt}{space 16}SES {c |}{col 21}{res}{space 2} .1807814{col 33}{space 2} .0082956{col 44}{space 1}   21.79{col 53}{space 3}0.000{col 74}{space 3} .1945746
{txt}{space 15}csex {c |}{col 21}{res}{space 2}-.0009178{col 33}{space 2} .0026629{col 44}{space 1}   -0.34{col 53}{space 3}0.730{col 74}{space 3}-.0011869
{txt}{space 10}resi_type {c |}{col 21}{res}{space 2} .1117771{col 33}{space 2} .0068837{col 44}{space 1}   16.24{col 53}{space 3}0.000{col 74}{space 3} .0806407
{space 2}{txt}{hline 18}{c +}{hline 11}{hline 11}{hline 9}{hline 8}{hline 13}{hline 12}
{space 2}{col 3}wash2_a <-       {col 21}{c |}
{space 15}WASH {c |}{col 21}{res}{space 2} .7830092{col 33}{space 2} .0452875{col 44}{space 1}   17.29{col 53}{space 3}0.000{col 74}{space 3} .2609977
{txt}{space 16}SES {c |}{col 21}{res}{space 2} .1415535{col 33}{space 2}  .007026{col 44}{space 1}   20.15{col 53}{space 3}0.000{col 74}{space 3} .1788902
{txt}{space 15}csex {c |}{col 21}{res}{space 2}-.0007186{col 33}{space 2} .0020844{col 44}{space 1}   -0.34{col 53}{space 3}0.730{col 74}{space 3}-.0010913
{txt}{space 10}resi_type {c |}{col 21}{res}{space 2} .0875225{col 33}{space 2} .0056528{col 44}{space 1}   15.48{col 53}{space 3}0.000{col 74}{space 3} .0741404
{space 2}{txt}{hline 18}{c +}{hline 11}{hline 11}{hline 9}{hline 8}{hline 13}{hline 12}
{space 2}{col 3}wash3_a <-       {col 21}{c |}
{space 15}WASH {c |}{col 21}{res}{space 2}  .412456{col 33}{space 2} .0472549{col 44}{space 1}    8.73{col 53}{space 3}0.000{col 74}{space 3} .1113218
{txt}{space 16}SES {c |}{col 21}{res}{space 2} .0745644{col 33}{space 2} .0082142{col 44}{space 1}    9.08{col 53}{space 3}0.000{col 74}{space 3} .0763009
{txt}{space 15}csex {c |}{col 21}{res}{space 2}-.0003785{col 33}{space 2} .0010989{col 44}{space 1}   -0.34{col 53}{space 3}0.730{col 74}{space 3}-.0004655
{txt}{space 10}resi_type {c |}{col 21}{res}{space 2} .0461031{col 33}{space 2} .0054821{col 44}{space 1}    8.41{col 53}{space 3}0.000{col 74}{space 3} .0316226
{space 2}{txt}{hline 18}{c +}{hline 11}{hline 11}{hline 9}{hline 8}{hline 13}{hline 12}
{space 2}{col 3}wash4_a <-       {col 21}{c |}
{space 15}WASH {c |}{col 21}{res}{space 2} .4982869{col 33}{space 2} .0413283{col 44}{space 1}   12.06{col 53}{space 3}0.000{col 74}{space 3} .1692103
{txt}{space 16}SES {c |}{col 21}{res}{space 2}  .090081{col 33}{space 2} .0065854{col 44}{space 1}   13.68{col 53}{space 3}0.000{col 74}{space 3} .1159783
{txt}{space 15}csex {c |}{col 21}{res}{space 2}-.0004573{col 33}{space 2}  .001327{col 44}{space 1}   -0.34{col 53}{space 3}0.730{col 74}{space 3}-.0007075
{txt}{space 10}resi_type {c |}{col 21}{res}{space 2} .0556971{col 33}{space 2} .0047226{col 44}{space 1}   11.79{col 53}{space 3}0.000{col 74}{space 3} .0480667
{space 2}{txt}{hline 18}{c +}{hline 11}{hline 11}{hline 9}{hline 8}{hline 13}{hline 12}
{space 2}{col 3}wash5_a <-       {col 21}{c |}
{space 15}WASH {c |}{col 21}{res}{space 2} .1598692{col 33}{space 2} .0211108{col 44}{space 1}    7.57{col 53}{space 3}0.000{col 74}{space 3} .0964875
{txt}{space 16}SES {c |}{col 21}{res}{space 2} .0289014{col 33}{space 2} .0036618{col 44}{space 1}    7.89{col 53}{space 3}0.000{col 74}{space 3} .0661334
{txt}{space 15}csex {c |}{col 21}{res}{space 2}-.0001467{col 33}{space 2} .0004259{col 44}{space 1}   -0.34{col 53}{space 3}0.730{col 74}{space 3}-.0004034
{txt}{space 10}resi_type {c |}{col 21}{res}{space 2} .0178697{col 33}{space 2} .0024015{col 44}{space 1}    7.44{col 53}{space 3}0.000{col 74}{space 3} .0274087
{space 2}{txt}{hline 18}{c +}{hline 11}{hline 11}{hline 9}{hline 8}{hline 13}{hline 12}
{space 2}{col 3}wash6_a <-       {col 21}{c |}
{space 15}WASH {c |}{col 21}{res}{space 2} 1.843123{col 33}{space 2}  .092515{col 44}{space 1}   19.92{col 53}{space 3}0.000{col 74}{space 3} .4072153
{txt}{space 16}SES {c |}{col 21}{res}{space 2} .3332023{col 33}{space 2} .0113874{col 44}{space 1}   29.26{col 53}{space 3}0.000{col 74}{space 3}  .279109
{txt}{space 15}csex {c |}{col 21}{res}{space 2}-.0016915{col 33}{space 2} .0049073{col 44}{space 1}   -0.34{col 53}{space 3}0.730{col 74}{space 3}-.0017026
{txt}{space 10}resi_type {c |}{col 21}{res}{space 2} .2060189{col 33}{space 2} .0108665{col 44}{space 1}   18.96{col 53}{space 3}0.000{col 74}{space 3} .1156757
{space 2}{txt}{hline 18}{c +}{hline 11}{hline 11}{hline 9}{hline 8}{hline 13}{hline 12}
{space 2}{col 3}wash7_a <-       {col 21}{c |}
{space 15}WASH {c |}{col 21}{res}{space 2} .6687505{col 33}{space 2} .0507255{col 44}{space 1}   13.18{col 53}{space 3}0.000{col 74}{space 3} .1913929
{txt}{space 16}SES {c |}{col 21}{res}{space 2} .1208976{col 33}{space 2} .0079351{col 44}{space 1}   15.24{col 53}{space 3}0.000{col 74}{space 3} .1311824
{txt}{space 15}csex {c |}{col 21}{res}{space 2}-.0006138{col 33}{space 2} .0017805{col 44}{space 1}   -0.34{col 53}{space 3}0.730{col 74}{space 3}-.0008002
{txt}{space 10}resi_type {c |}{col 21}{res}{space 2}  .074751{col 33}{space 2} .0056998{col 44}{space 1}   13.11{col 53}{space 3}0.000{col 74}{space 3} .0543681
{space 2}{txt}{hline 18}{c +}{hline 11}{hline 11}{hline 9}{hline 8}{hline 13}{hline 12}
{space 2}{col 3}wash8_a <-       {col 21}{c |}
{space 15}WASH {c |}{col 21}{res}{space 2}  .150769{col 33}{space 2} .0153273{col 44}{space 1}    9.84{col 53}{space 3}0.000{col 74}{space 3} .1320411
{txt}{space 16}SES {c |}{col 21}{res}{space 2} .0272562{col 33}{space 2} .0025491{col 44}{space 1}   10.69{col 53}{space 3}0.000{col 74}{space 3} .0905021
{txt}{space 15}csex {c |}{col 21}{res}{space 2}-.0001384{col 33}{space 2} .0004014{col 44}{space 1}   -0.34{col 53}{space 3}0.730{col 74}{space 3}-.0005521
{txt}{space 10}resi_type {c |}{col 21}{res}{space 2} .0168525{col 33}{space 2}  .001714{col 44}{space 1}    9.83{col 53}{space 3}0.000{col 74}{space 3} .0375083
{space 2}{txt}{hline 18}{c +}{hline 11}{hline 11}{hline 9}{hline 8}{hline 13}{hline 12}
{space 2}{col 3}wash9_a <-       {col 21}{c |}
{space 15}WASH {c |}{col 21}{res}{space 2}  .261876{col 33}{space 2} .0253904{col 44}{space 1}   10.31{col 53}{space 3}0.000{col 74}{space 3} .1401214
{txt}{space 16}SES {c |}{col 21}{res}{space 2} .0473423{col 33}{space 2} .0041638{col 44}{space 1}   11.37{col 53}{space 3}0.000{col 74}{space 3} .0960405
{txt}{space 15}csex {c |}{col 21}{res}{space 2}-.0002403{col 33}{space 2} .0006976{col 44}{space 1}   -0.34{col 53}{space 3}0.730{col 74}{space 3}-.0005859
{txt}{space 10}resi_type {c |}{col 21}{res}{space 2} .0292717{col 33}{space 2} .0028586{col 44}{space 1}   10.24{col 53}{space 3}0.000{col 74}{space 3} .0398036
{space 2}{txt}{hline 18}{c +}{hline 11}{hline 11}{hline 9}{hline 8}{hline 13}{hline 12}
{space 2}{col 3}wash10_a <-      {col 21}{c |}
{space 15}WASH {c |}{col 21}{res}{space 2} .3284511{col 33}{space 2} .0278022{col 44}{space 1}   11.81{col 53}{space 3}0.000{col 74}{space 3}   .16724
{txt}{space 16}SES {c |}{col 21}{res}{space 2} .0593778{col 33}{space 2} .0044135{col 44}{space 1}   13.45{col 53}{space 3}0.000{col 74}{space 3} .1146278
{txt}{space 15}csex {c |}{col 21}{res}{space 2}-.0003014{col 33}{space 2} .0008748{col 44}{space 1}   -0.34{col 53}{space 3}0.730{col 74}{space 3}-.0006993
{txt}{space 10}resi_type {c |}{col 21}{res}{space 2} .0367133{col 33}{space 2} .0031711{col 44}{space 1}   11.58{col 53}{space 3}0.000{col 74}{space 3} .0475071
{space 2}{txt}{hline 18}{c +}{hline 11}{hline 11}{hline 9}{hline 8}{hline 13}{hline 12}
{space 2}{col 3}hygienic <-      {col 21}{c |}
{space 15}WASH {c |}{col 21}{res}{space 2}   1.8915{col 33}{space 2}  .096221{col 44}{space 1}   19.66{col 53}{space 3}0.000{col 74}{space 3} .5725018
{txt}{space 16}SES {c |}{col 21}{res}{space 2}  .341948{col 33}{space 2} .0101207{col 44}{space 1}   33.79{col 53}{space 3}0.000{col 74}{space 3} .3923979
{txt}{space 15}csex {c |}{col 21}{res}{space 2}-.0017359{col 33}{space 2} .0050356{col 44}{space 1}   -0.34{col 53}{space 3}0.730{col 74}{space 3}-.0023937
{txt}{space 10}resi_type {c |}{col 21}{res}{space 2} .2114264{col 33}{space 2} .0119822{col 44}{space 1}   17.65{col 53}{space 3}0.000{col 74}{space 3} .1626278
{space 2}{txt}{hline 18}{c +}{hline 11}{hline 11}{hline 9}{hline 8}{hline 13}{hline 12}
{space 2}{col 3}drinking_water <-{col 21}{c |}
{space 15}WASH {c |}{col 21}{res}{space 2} .3299001{col 33}{space 2} .0433588{col 44}{space 1}    7.61{col 53}{space 3}0.000{col 74}{space 3} .0980249
{txt}{space 16}SES {c |}{col 21}{res}{space 2} .0596398{col 33}{space 2} .0076299{col 44}{space 1}    7.82{col 53}{space 3}0.000{col 74}{space 3} .0671871
{txt}{space 15}csex {c |}{col 21}{res}{space 2}-.0003028{col 33}{space 2} .0008796{col 44}{space 1}   -0.34{col 53}{space 3}0.731{col 74}{space 3}-.0004099
{txt}{space 10}resi_type {c |}{col 21}{res}{space 2} .0368753{col 33}{space 2} .0047761{col 44}{space 1}    7.72{col 53}{space 3}0.000{col 74}{space 3} .0278454
{space 2}{txt}{hline 18}{c +}{hline 11}{hline 11}{hline 9}{hline 8}{hline 13}{hline 12}
{space 2}{col 3}ASSEL <-         {col 21}{c |}
{space 16}SES {c |}{col 21}{res}{space 2}        1{col 33}{txt}  (constrained){col 74}{res}{space 3} .8319714
{txt}{space 10}resi_type {c |}{col 21}{res}{space 2} .3971101{col 33}{space 2} .0152332{col 44}{space 1}   26.07{col 53}{space 3}0.000{col 74}{space 3} .2214564
{space 2}{txt}{hline 18}{c +}{hline 11}{hline 11}{hline 9}{hline 8}{hline 13}{hline 12}
{space 2}{col 3}ASSRTV <-        {col 21}{c |}
{space 16}SES {c |}{col 21}{res}{space 2} .7810966{col 33}{space 2} .0110903{col 44}{space 1}   70.43{col 53}{space 3}0.000{col 74}{space 3} .6904976
{txt}{space 10}resi_type {c |}{col 21}{res}{space 2} .3101814{col 33}{space 2} .0123136{col 44}{space 1}   25.19{col 53}{space 3}0.000{col 74}{space 3} .1837986
{space 2}{txt}{hline 18}{c +}{hline 11}{hline 11}{hline 9}{hline 8}{hline 13}{hline 12}
{space 2}{col 3}ASSFAN <-        {col 21}{c |}
{space 16}SES {c |}{col 21}{res}{space 2} 1.070245{col 33}{space 2} .0094418{col 44}{space 1}  113.35{col 53}{space 3}0.000{col 74}{space 3} .8910305
{txt}{space 10}resi_type {c |}{col 21}{res}{space 2} .4250053{col 33}{space 2} .0161548{col 44}{space 1}   26.31{col 53}{space 3}0.000{col 74}{space 3}  .237177
{space 2}{txt}{hline 18}{c +}{hline 11}{hline 11}{hline 9}{hline 8}{hline 13}{hline 12}
{space 2}{col 3}ASSAL <-         {col 21}{c |}
{space 16}SES {c |}{col 21}{res}{space 2} .5958573{col 33}{space 2} .0119494{col 44}{space 1}   49.86{col 53}{space 3}0.000{col 74}{space 3} .5067489
{txt}{space 10}resi_type {c |}{col 21}{res}{space 2}  .236621{col 33}{space 2}  .009937{col 44}{space 1}   23.81{col 53}{space 3}0.000{col 74}{space 3} .1348878
{space 2}{txt}{hline 18}{c +}{hline 11}{hline 11}{hline 9}{hline 8}{hline 13}{hline 12}
{space 2}{col 3}ASSRE <-         {col 21}{c |}
{space 16}SES {c |}{col 21}{res}{space 2} .3495952{col 33}{space 2} .0077409{col 44}{space 1}   45.16{col 53}{space 3}0.000{col 74}{space 3} .4732838
{txt}{space 10}resi_type {c |}{col 21}{res}{space 2} .1388278{col 33}{space 2} .0060216{col 44}{space 1}   23.05{col 53}{space 3}0.000{col 74}{space 3}   .12598
{space 2}{txt}{hline 18}{c +}{hline 11}{hline 11}{hline 9}{hline 8}{hline 13}{hline 12}
{space 2}{col 3}food_security <- {col 21}{c |}
{space 16}SES {c |}{col 21}{res}{space 2} .4787183{col 33}{space 2} .0120846{col 44}{space 1}   39.61{col 53}{space 3}0.000{col 74}{space 3} .4106396
{txt}{space 10}resi_type {c |}{col 21}{res}{space 2} .1901039{col 33}{space 2} .0084856{col 44}{space 1}   22.40{col 53}{space 3}0.000{col 74}{space 3} .1093052
{space 2}{txt}{hline 18}{c +}{hline 11}{hline 11}{hline 9}{hline 8}{hline 13}{hline 12}
{space 2}{col 3}ASSWC <-         {col 21}{c |}
{space 16}SES {c |}{col 21}{res}{space 2} .5074465{col 33}{space 2} .0121836{col 44}{space 1}   41.65{col 53}{space 3}0.000{col 74}{space 3} .4349794
{txt}{space 10}resi_type {c |}{col 21}{res}{space 2} .2015121{col 33}{space 2} .0088927{col 44}{space 1}   22.66{col 53}{space 3}0.000{col 74}{space 3}  .115784
{space 2}{txt}{hline 18}{c +}{hline 11}{hline 11}{hline 9}{hline 8}{hline 13}{hline 12}
{space 2}{col 3}MUWALL9 <-       {col 21}{c |}
{space 16}SES {c |}{col 21}{res}{space 2} .4239372{col 33}{space 2} .0100045{col 44}{space 1}   42.37{col 53}{space 3}0.000{col 74}{space 3} .4436367
{txt}{space 10}resi_type {c |}{col 21}{res}{space 2} .1683497{col 33}{space 2} .0074585{col 44}{space 1}   22.57{col 53}{space 3}0.000{col 74}{space 3} .1180884
{txt}{hline 20}{c +}{hline 11}{hline 11}{hline 9}{hline 8}{hline 13}{hline 12}
{col 1}{res}Structural         {col 21}{txt}{c |}
{space 2}{col 3}whz <-           {col 21}{c |}
{space 15}WASH {c |}{col 21}{res}{space 2} .9169003{col 33}{space 2} .2348872{col 44}{space 1}    3.90{col 53}{space 3}0.000{col 74}{space 3}  .098861
{txt}{space 16}SES {c |}{col 21}{res}{space 2} .2804607{col 33}{space 2} .0261052{col 44}{space 1}   10.74{col 53}{space 3}0.000{col 74}{space 3} .1146492
{txt}{space 15}cage {c |}{col 21}{res}{space 2}-.0107051{col 33}{space 2} .0005824{col 44}{space 1}  -18.38{col 53}{space 3}0.000{col 74}{space 3}-.1768225
{txt}{space 15}csex {c |}{col 21}{res}{space 2} .0112189{col 33}{space 2} .0195738{col 44}{space 1}    0.57{col 53}{space 3}0.567{col 74}{space 3} .0055108
{txt}{space 10}resi_type {c |}{col 21}{res}{space 2} .1625688{col 33}{space 2} .0352957{col 44}{space 1}    4.61{col 53}{space 3}0.000{col 74}{space 3} .0445456
{space 2}{txt}{hline 18}{c +}{hline 11}{hline 11}{hline 9}{hline 8}{hline 13}{hline 12}
{space 2}{col 3}WASH <-          {col 21}{c |}
{space 16}SES {c |}{col 21}{res}{space 2} .1807814{col 33}{space 2} .0082956{col 44}{space 1}   21.79{col 53}{space 3}0.000{col 74}{space 3}  .685409
{txt}{space 15}csex {c |}{col 21}{res}{space 2}-.0009178{col 33}{space 2} .0026629{col 44}{space 1}   -0.34{col 53}{space 3}0.730{col 74}{space 3}-.0041811
{txt}{space 10}resi_type {c |}{col 21}{res}{space 2} .1117771{col 33}{space 2} .0068837{col 44}{space 1}   16.24{col 53}{space 3}0.000{col 74}{space 3} .2840651
{txt}{hline 20}{c BT}{hline 11}{hline 11}{hline 9}{hline 8}{hline 13}{hline 12}

{com}. estat eqgof
{res}
{txt}Equation-level goodness of fit

{hline 13}{c TT}{hline 33}{c TT}{hline 30}
{col 14}{c |}{col 28}Variance{col 48}{c |}
     depvars {c |}    fitted  predicted   residual {c |} R-squared        mc      mc2
{hline 13}{c +}{hline 33}{c +}{hline 30}
{res}observed{txt}{col 14}{c |}{col 48}{c |}
     wash1_a {c |}{res}{col 16} .1493797{col 27} .0120383{col 38} .1373415{txt}{col 48}{c |}{res}{col 50} .0805884{col 60} .2838809{col 70} .0805884
     {txt}wash2_a {c |}{res}{col 16} .1083489{col 27} .0073807{col 38} .1009682{txt}{col 48}{c |}{res}{col 50} .0681198{col 60} .2609977{col 70} .0681198
     {txt}wash3_a {c |}{res}{col 16} .1652568{col 27}  .002048{col 38} .1632088{txt}{col 48}{c |}{res}{col 50} .0123925{col 60} .1113218{col 70} .0123925
     {txt}wash4_a {c |}{res}{col 16} .1043926{col 27}  .002989{col 38} .1014036{txt}{col 48}{c |}{res}{col 50} .0286321{col 60} .1692103{col 70} .0286321
     {txt}wash5_a {c |}{res}{col 16} .0330485{col 27} .0003077{col 38} .0327408{txt}{col 48}{c |}{res}{col 50} .0093098{col 60} .0964875{col 70} .0093098
     {txt}wash6_a {c |}{res}{col 16}  .246618{col 27} .0408952{col 38} .2057227{txt}{col 48}{c |}{res}{col 50} .1658243{col 60} .4072153{col 70} .1658243
     {txt}wash7_a {c |}{res}{col 16}  .146974{col 27} .0053838{col 38} .1415902{txt}{col 48}{c |}{res}{col 50} .0366313{col 60} .1913929{col 70} .0366313
     {txt}wash8_a {c |}{res}{col 16} .0156953{col 27} .0002736{col 38} .0154217{txt}{col 48}{c |}{res}{col 50} .0174348{col 60} .1320411{col 70} .0174348
     {txt}wash9_a {c |}{res}{col 16} .0420481{col 27} .0008256{col 38} .0412225{txt}{col 48}{c |}{res}{col 50}  .019634{col 60} .1401214{col 70}  .019634
    {txt}wash10_a {c |}{res}{col 16} .0464328{col 27} .0012987{col 38} .0451341{txt}{col 48}{c |}{res}{col 50} .0279692{col 60}   .16724{col 70} .0279692
    {txt}hygienic {c |}{res}{col 16} .1314084{col 27} .0430702{col 38} .0883382{txt}{col 48}{c |}{res}{col 50} .3277583{col 60} .5725018{col 70} .3277583
{txt}drinking_w~r {c |}{res}{col 16} .1363505{col 27} .0013102{col 38} .1350403{txt}{col 48}{c |}{res}{col 50} .0096089{col 60} .0980249{col 70} .0096089
       {txt}ASSEL {c |}{res}{col 16} .2499998{col 27}  .173044{col 38} .0769559{txt}{col 48}{c |}{res}{col 50} .6921764{col 60} .8319714{col 70} .6921764
      {txt}ASSRTV {c |}{res}{col 16} .2214326{col 27} .1055762{col 38} .1158564{txt}{col 48}{c |}{res}{col 50} .4767869{col 60} .6904976{col 70} .4767869
      {txt}ASSFAN {c |}{res}{col 16} .2496537{col 27} .1982089{col 38} .0514448{txt}{col 48}{c |}{res}{col 50} .7939354{col 60} .8910305{col 70} .7939354
       {txt}ASSAL {c |}{res}{col 16} .2392519{col 27} .0614386{col 38} .1778133{txt}{col 48}{c |}{res}{col 50} .2567945{col 60} .5067489{col 70} .2567945
       {txt}ASSRE {c |}{res}{col 16} .0944157{col 27} .0211489{col 38} .0732668{txt}{col 48}{c |}{res}{col 50} .2239975{col 60} .4732838{col 70} .2239975
{txt}food_secur~y {c |}{res}{col 16}  .235177{col 27} .0396567{col 38} .1955203{txt}{col 48}{c |}{res}{col 50} .1686249{col 60} .4106396{col 70} .1686249
       {txt}ASSWC {c |}{res}{col 16} .2355047{col 27} .0445592{col 38} .1909456{txt}{col 48}{c |}{res}{col 50} .1892071{col 60} .4349794{col 70} .1892071
     {txt}MUWALL9 {c |}{res}{col 16} .1580172{col 27} .0310999{col 38} .1269173{txt}{col 48}{c |}{res}{col 50} .1968135{col 60} .4436367{col 70} .1968135
         {txt}whz {c |}{res}{col 16}  1.03552{col 27}   .05163{col 38} .9838905{txt}{col 48}{c |}{res}{col 50} .0498589{col 60} .2232912{col 70} .0498589
latent{txt}{col 14}{c |}{col 48}{c |}
        WASH {c |}{res}{col 16} .0120383{col 27} .0062261{col 38} .0058122{txt}{col 48}{c |}{res}{col 50} .5171936{col 60} .7191617{col 70} .5171936
         {txt}SES {c |}{res}{col 16}  .173044{col 27} .0122607{col 38} .1607832{txt}{col 48}{c |}{res}{col 50} .0708533{col 60} .2661828{col 70} .0708533
{txt}{hline 13}{c +}{hline 33}{c +}{hline 30}
     overall {c |}{col 48}{c |}{res}{col 50} .1180272
{txt}{hline 13}{c BT}{hline 33}{c BT}{hline 30}
mc  = correlation between depvar and its prediction
mc2 = mc^2 is the Bentler-Raykov squared multiple correlation coefficient

{com}. 
{txt}end of do-file

{com}. log close
      {txt}name:  {res}<unnamed>
       {txt}log:  {res}F:\FSNSP\4th paper\Submission to PLOS ONE\1st revision submission\STATA_Log.smcl
  {txt}log type:  {res}smcl
 {txt}closed on:  {res}24 Jan 2017, 15:02:35
{txt}{.-}
{smcl}
{txt}{sf}{ul off}
