# Supplementary material for: Examining the relationship between socio-economic status, WASH practices and wasting
Source: PLoS One. 2017 Mar 9;12(3):e0172134. doi: 10.1371/journal.pone.0172134 (PMC5344309; doi:10.1371/journal.pone.0172134)
Supplement: S1 Dataset — (XLS) [file pone.0172134.s002.xls]

## Sheet: Sheet1
zone	seasonality	resi_type	wash1_a	wash2_a	wash3_a	wash4_a	wash5_a	wash6_a	wash7_a	wash8_a	wash9_a	wash10_a	hygienic	csex	age	ASSEL	ASSRTV	ASSFAN	ASSAL	ASSRE	ASSWC	MUWALL	hfias
Rangpur(else)	post_aman	rural	Yes	0	0	0	0	0	1	0	0	0	0	Female	26.5	No	No	No	Yes	No	No	Bamboo with mud	Moderately Food Insecure Access
Rangpur(else)	post_aman	rural	No	1	0	0	0	0	0	0	0	0	0	Male	36.5	No	No	No	No	No	No	Bamboo with mud	Severely Food Insecure Access
Rangpur(else)	post_aman	rural	Yes	1	0	0	0	0	0	0	0	0	0	Female	53.7	No	No	No	Yes	No	Yes	Bamboo with mud	Moderately Food Insecure Access
Rangpur(else)	post_aman	rural	Yes	1	0	0	0	1	1	0	0	0	0	Female	8.6	No	No	No	Yes	No	Yes	Bamboo with mud	Food Secure
Rangpur(else)	post_aman	rural	Yes	0	1	1	0	1	0	0	0	0	0	Female	49.5	No	No	No	No	No	No	Bamboo with mud	Severely Food Insecure Access
Rangpur(else)	post_aman	rural	Yes	0	1	1	0	1	0	0	0	0	0	Female	26.7	No	No	No	No	No	No	Bamboo with mud	Severely Food Insecure Access
Rangpur(else)	post_aman	rural	Yes	0	1	1	0	1	0	0	0	0	0	Female	1.3	No	No	No	No	No	No	Bamboo with mud	Severely Food Insecure Access
Rangpur(else)	post_aman	rural	Yes	1	0	0	0	0	1	0	0	0	0	Female	19.4	No	No	No	Yes	No	Yes	Bamboo with mud	Severely Food Insecure Access
Rangpur(else)	post_aman	rural	Yes	1	0	1	0	0	0	0	0	0	0	Female	14.3	Yes	No	No	Yes	No	Yes	Bamboo with mud	Severely Food Insecure Access
Rangpur(else)	post_aman	rural	Yes	1	0	1	0	0	0	0	0	0	0	Male	37.6	Yes	Yes	No	Yes	No	No	Bamboo with mud	Mildly Food Insecure Access
Rangpur(else)	post_aman	rural	Yes	1	0	1	0	0	0	0	0	0	0	Male	1.4	Yes	Yes	No	Yes	No	No	Bamboo with mud	Mildly Food Insecure Access
Rangpur(else)	post_aman	rural	Yes	1	1	0	0	0	1	0	0	0	0	Male	23.3	Yes	No	Yes	Yes	No	No	Bamboo with mud	Severely Food Insecure Access
Rangpur(else)	post_aman	rural	Yes	1	1	0	0	0	1	0	0	0	0	Female	2.7	Yes	No	Yes	Yes	No	No	Bamboo with mud	Severely Food Insecure Access
Rangpur(else)	post_aman	rural	Yes	1	0	0	0	1	0	0	0	0	0	Male	7.3	No	No	No	Yes	No	Yes	Cement & Bricks	Food Secure
Rangpur(else)	post_aman	rural	No	0	1	0	0	1	0	0	0	0	0	Female	49.2	No	No	No	Yes	No	Yes	Bamboo with mud	Food Secure
Rangpur(else)	post_aman	rural	Yes	1	0	0	0	1	0	0	0	0	1	Male	34.3	Yes	Yes	Yes	Yes	No	Yes	Cement & Bricks	Food Secure
Rangpur(else)	post_aman	rural	Yes	1	0	0	0	1	0	0	0	0	1	Male	0.9	Yes	Yes	Yes	Yes	No	Yes	Cement & Bricks	Food Secure
Rangpur(else)	post_aman	rural	Yes	1	0	0	0	1	1	0	0	0	0	Female	25.2	No	No	No	Yes	No	Yes	Cement & Bricks	Food Secure
Rangpur(else)	post_aman	rural	No	0	0	1	0	1	0	0	1	0	0	Female	15.9	No	No	No	Yes	No	Yes	Cement & Bricks	Food Secure
Rangpur(else)	post_aman	rural	Yes	1	0	0	0	1	0	0	0	0	0	Male	35.5	No	No	No	Yes	No	No	Cane/palm/trunks	Severely Food Insecure Access
Rangpur(else)	post_aman	rural	No	1	1	0	0	1	0	0	1	0	0	Female	47.2	No	No	No	Yes	No	No	Bamboo with mud	Food Secure
Rangpur(else)	post_aman	rural	Yes	1	0	0	0	1	0	0	1	0	0	Male	45.2	Yes	Yes	Yes	Yes	No	Yes	Bamboo with mud	Food Secure
Rangpur(else)	post_aman	rural	Yes	1	0	0	0	0	0	0	0	0	0	Female	3.8	No	No	No	No	No	No	Cane/palm/trunks	Severely Food Insecure Access
Rangpur(else)	post_aman	rural	Yes	1	0	0	0	1	0	0	1	0	0	Female	7.9	No	No	No	No	No	No	Cement & Bricks	Food Secure
Rangpur(else)	post_aman	rural	Yes	0	0	0	0	0	0	0	1	0	0	Female	13.2	No	No	No	No	No	No	Cane/palm/trunks	Food Secure
Rangpur(else)	post_aman	rural	Yes	1	0	0	0	1	1	0	1	0	1	Female	0.5	Yes	Yes	Yes	Yes	No	Yes	Cement & Bricks	Food Secure
Rangpur(else)	post_aman	rural	Yes	1	1	0	0	1	1	0	0	0	1	Female	33.2	Yes	Yes	Yes	Yes	No	Yes	Cement & Bricks	Severely Food Insecure Access
Rangpur(else)	post_aman	rural	Yes	1	1	0	0	1	1	0	0	0	1	Female	33.2	Yes	Yes	Yes	Yes	No	Yes	Cement & Bricks	Severely Food Insecure Access
Rangpur(else)	post_aman	rural	Yes	1	0	0	0	1	0	0	0	0	0	Male	31.8	Yes	Yes	Yes	Yes	No	No	Bamboo with mud	Mildly Food Insecure Access
Rangpur(else)	post_aman	rural	Yes	1	0	1	0	1	1	0	1	0	1	Female	8.6	Yes	Yes	Yes	Yes	Yes	Yes	Cement & Bricks	Food Secure
Rangpur(else)	post_aman	rural	Yes	1	0	1	0	1	0	0	0	1	1	Female	46.1	Yes	Yes	Yes	Yes	Yes	Yes	Cement & Bricks	Food Secure
Rangpur(else)	post_aman	rural	Yes	1	1	0	0	1	1	0	0	0	0	Female	33.6	Yes	Yes	Yes	Yes	Yes	Yes	Cement & Bricks	Food Secure
Rangpur(else)	post_aman	rural	Yes	1	0	1	0	1	1	0	0	1	0	Male	16.6	Yes	Yes	Yes	Yes	No	No	Cement & Bricks	Food Secure
Rangpur(else)	post_aman	rural	Yes	1	1	1	0	1	0	0	1	0	0	Male	16.2	Yes	No	Yes	Yes	No	No	Bamboo with mud	Severely Food Insecure Access
Rangpur(else)	post_aman	rural	Yes	0	0	0	0	1	1	0	1	1	0	Female	48.2	No	No	No	Yes	No	No	Cement & Bricks	Food Secure
Rangpur(else)	post_aman	rural	Yes	0	0	0	0	1	1	0	1	1	0	Male	4.2	No	No	No	Yes	No	No	Cement & Bricks	Food Secure
Rangpur(else)	post_aman	rural	Yes	1	0	0	0	1	1	0	0	0	1	Male	5.9	Yes	No	Yes	No	No	No	Bamboo with mud	Food Secure
Rangpur(else)	post_aman	rural	Yes	0	0	0	0	0	1	0	1	0	0	Female	31	Yes	No	No	No	No	No	Bamboo with mud	Severely Food Insecure Access
Rangpur(else)	post_aman	rural	No	0	0	0	0	0	0	0	0	0	0	Female	24.6	No	No	No	No	No	Yes	Cane/palm/trunks	Severely Food Insecure Access
Rangpur(else)	post_aman	rural	Yes	1	0	0	0	1	0	0	0	0	0	Male	27.7	No	No	No	Yes	No	No	Cane/palm/trunks	Severely Food Insecure Access
Rangpur(else)	post_aman	rural	Yes	1	0	0	0	0	0	0	0	0	0	Female	47.6	Yes	Yes	Yes	Yes	No	No	Tin	Food Secure
Rangpur(else)	post_aman	rural	Yes	1	0	0	0	1	0	0	0	0	0	Male	57.5	Yes	No	No	No	No	No	Cement & Bricks	Food Secure
Rangpur(else)	post_aman	rural	Yes	1	0	0	0	1	1	0	0	0	0	Male	57.9	Yes	No	Yes	Yes	No	No	Cement & Bricks	Food Secure
Rangpur(else)	post_aman	rural	Yes	1	0	0	0	1	1	0	0	0	0	Male	1.4	Yes	No	Yes	Yes	No	No	Cement & Bricks	Food Secure
Rangpur(else)	post_aman	rural	Yes	1	0	0	0	0	0	0	1	0	0	Female	5.1	No	No	No	No	No	No	Bamboo with mud	Food Secure
Rangpur(else)	post_aman	rural	Yes	1	1	0	0	1	0	0	0	0	0	Female	24.9	Yes	Yes	Yes	Yes	No	No	Cement & Bricks	Food Secure
Rangpur(else)	post_aman	rural	Yes	1	0	0	0	1	0	0	0	0	0	Male	47.1	No	No	No	Yes	No	Yes	Cane/palm/trunks	Food Secure
Rangpur(else)	post_aman	rural	Yes	1	1	0	0	1	0	0	0	0	0	Female	13.6	No	No	No	No	No	No	Bamboo with mud	Food Secure
Rangpur(else)	post_aman	rural	Yes	1	0	0	0	1	0	0	0	0	0	Female	41.5	No	No	No	No	No	No	Bamboo with mud	Food Secure
Rangpur(else)	post_aman	rural	Yes	1	0	0	0	1	0	0	0	0	0	Female	4.6	No	No	No	No	No	No	Bamboo with mud	Food Secure
Rangpur(else)	post_aman	rural	Yes	1	0	0	0	1	0	0	0	0	0	Male	7.7	Yes	Yes	Yes	Yes	No	Yes	Cane/palm/trunks	Food Secure
Rangpur(else)	monsoon	rural	Yes	1	0	0	0	1	0	0	0	0	0	Male	58.3	No	No	No	Yes	No	Yes	Cement & Bricks	Food Secure
Rangpur(else)	monsoon	rural	Yes	1	0	0	0	0	0	0	0	0	0	Male	55.3	No	No	No	Yes	No	No	Tin	Food Secure
Rangpur(else)	monsoon	rural	Yes	1	0	0	0	0	0	0	0	0	0	Male	31.1	No	No	No	Yes	No	No	Tin	Food Secure
Rangpur(else)	monsoon	rural	Yes	1	1	0	0	1	0	0	0	0	0	Female	33.4	No	No	No	Yes	Yes	Yes	Cement & Bricks	Food Secure
Rangpur(else)	monsoon	rural	Yes	1	0	0	0	1	1	0	0	0	0	Male	39.2	No	No	No	No	No	No	Cement & Bricks	Food Secure
Rangpur(else)	monsoon	rural	Yes	1	1	0	0	1	0	0	0	0	0	Male	59.2	No	No	No	Yes	No	Yes	Cement & Bricks	Food Secure
Rangpur(else)	monsoon	rural	Yes	1	1	0	0	1	0	0	0	0	0	Male	8.3	No	No	No	Yes	No	Yes	Cement & Bricks	Food Secure
Rangpur(else)	monsoon	rural	Yes	1	0	0	0	1	1	0	0	0	0	Male	17.1	No	No	No	Yes	No	Yes	Cement & Bricks	Food Secure
Rangpur(else)	monsoon	rural	Yes	1	0	0	0	1	1	0	0	0	0	Female	39.5	No	No	No	Yes	No	No	Bamboo with mud	Food Secure
Rangpur(else)	monsoon	rural	Yes	1	0	0	0	0	0	0	0	0	0	Male	27.2	No	No	Yes	Yes	No	No	Cement & Bricks	Food Secure
Rangpur(else)	monsoon	rural	Yes	1	0	1	0	1	1	0	0	0	0	Male	52	Yes	Yes	Yes	Yes	No	Yes	Cement & Bricks	Food Secure
Rangpur(else)	monsoon	rural	Yes	1	0	0	0	0	0	0	0	0	0	Female	58.7	No	No	No	Yes	No	No	Cane/palm/trunks	Severely Food Insecure Access
Rangpur(else)	monsoon	rural	Yes	1	0	0	0	0	0	0	0	0	0	Male	57.7	No	No	No	Yes	No	No	Cement & Bricks	Food Secure
Rangpur(else)	monsoon	rural	Yes	1	0	0	0	1	1	0	0	0	0	Male	5.3	No	No	No	Yes	No	Yes	Cement & Bricks	Food Secure
Rangpur(else)	monsoon	rural	Yes	1	0	0	0	1	1	0	0	0	0	Male	24.7	No	No	No	Yes	No	No	Cane/palm/trunks	Severely Food Insecure Access
Rangpur(else)	monsoon	rural	Yes	1	0	1	0	1	1	0	0	0	0	Male	7.8	Yes	No	Yes	No	No	Yes	Dirt	Severely Food Insecure Access
Rangpur(else)	monsoon	rural	No	1	1	0	0	1	1	0	0	0	0	Male	30.3	No	No	No	Yes	No	No	Cement & Bricks	Food Secure
Rangpur(else)	monsoon	rural	Yes	0	0	1	0	1	0	0	0	0	0	Female	26.6	Yes	Yes	Yes	Yes	No	Yes	Dirt	Food Secure
Rangpur(else)	monsoon	rural	No	1	0	1	0	0	0	0	0	0	0	Female	11.6	Yes	No	No	No	No	Yes	Cement & Bricks	Food Secure
Rangpur(else)	monsoon	rural	Yes	1	0	0	0	0	0	0	0	0	0	Male	20.4	Yes	No	Yes	Yes	No	No	Dirt	Food Secure
Rangpur(else)	monsoon	rural	Yes	1	0	0	1	1	1	0	0	0	0	Male	23.4	Yes	Yes	Yes	Yes	No	Yes	Cement & Bricks	Food Secure
Rangpur(else)	monsoon	rural	Yes	1	0	1	0	1	0	0	0	0	1	Male	59.1	Yes	Yes	Yes	Yes	No	Yes	Cement & Bricks	Food Secure
Rangpur(else)	monsoon	rural	Yes	1	0	0	0	0	0	0	0	0	0	Female	13.6	No	No	No	Yes	No	No	Cement & Bricks	Food Secure
Rangpur(else)	monsoon	rural	Yes	1	0	0	0	1	0	0	0	0	0	Female	54.7	Yes	No	Yes	Yes	No	No	Cane/palm/trunks	Food Secure
Rangpur(else)	monsoon	rural	No	1	0	0	0	1	1	0	0	0	0	Male	53.2	Yes	No	No	Yes	No	No	Cement & Bricks	Food Secure
Rangpur(else)	monsoon	rural	Yes	1	0	0	0	1	1	0	0	0	0	Male	35.8	Yes	Yes	Yes	Yes	No	No	Cement & Bricks	Food Secure
Rangpur(else)	monsoon	rural	Yes	1	0	0	0	1	0	0	0	0	0	Female	6.6	Yes	No	Yes	Yes	No	No	Dirt	Food Secure
Rangpur(else)	monsoon	rural	Yes	1	0	0	0	1	1	0	0	0	1	Male	5.8	Yes	Yes	Yes	Yes	No	Yes	Cement & Bricks	Food Secure
Rangpur(else)	monsoon	rural	Yes	1	0	0	0	1	0	0	0	0	0	Female	50.6	Yes	Yes	Yes	Yes	No	No	Dirt	Food Secure
Rangpur(else)	monsoon	rural	Yes	1	0	0	0	1	0	0	0	0	0	Female	36.8	Yes	Yes	Yes	Yes	No	No	Dirt	Food Secure
Rangpur(else)	monsoon	rural	Yes	1	0	0	0	0	0	0	0	0	0	Female	37.1	No	No	No	Yes	No	No	Bamboo with mud	Severely Food Insecure Access
Rangpur(else)	monsoon	rural	Yes	1	1	0	0	1	1	0	0	0	1	Female	28.3	Yes	Yes	Yes	Yes	Yes	Yes	Cement & Bricks	Food Secure
Rangpur(else)	monsoon	rural	Yes	1	0	0	0	0	0	0	0	0	0	Female	44.8	Yes	No	Yes	Yes	No	No	Cement & Bricks	Food Secure
Rangpur(else)	monsoon	rural	No	1	0	0	1	1	1	0	0	0	0	Female	26.8	Yes	No	Yes	Yes	No	Yes	Cement & Bricks	Food Secure
Rangpur(else)	monsoon	rural	Yes	1	0	0	0	0	0	0	0	0	0	Male	34.7	No	No	No	No	No	Yes	Bamboo with mud	Food Secure
Rangpur(else)	monsoon	rural	Yes	1	0	0	0	0	0	0	0	0	0	Female	29.2	No	No	No	Yes	No	No	Dirt	Severely Food Insecure Access
Rangpur(else)	monsoon	rural	No	1	0	0	0	0	0	0	0	0	0	Female	37.9	No	No	No	Yes	No	No	Dirt	Severely Food Insecure Access
Rangpur(else)	monsoon	rural	No	1	0	0	0	0	0	0	0	0	0	Male	0.1	No	No	No	Yes	No	No	Dirt	Severely Food Insecure Access
Rangpur(else)	monsoon	rural	No	1	1	0	0	1	1	0	0	0	0	Male	11.1	No	No	No	Yes	No	Yes	Cement & Bricks	Food Secure
Rangpur(else)	post_aman	rural	Yes	1	1	0	0	1	0	0	0	0	0	Female	33.2	No	No	No	No	No	Yes	Dirt	Food Secure
Rangpur(else)	post_aman	rural	Yes	1	1	1	0	1	0	0	0	0	0	Male	2.1	No	No	No	No	No	Yes	Bamboo with mud	Food Secure
Rangpur(else)	post_aman	rural	Yes	1	0	0	0	1	0	0	0	0	0	Male	26.5	No	No	No	No	No	No	Cane/palm/trunks	Severely Food Insecure Access
Rangpur(else)	post_aman	rural	Yes	1	0	0	0	1	0	0	0	0	0	Male	10.6	No	No	No	No	No	No	Cane/palm/trunks	Severely Food Insecure Access
Rangpur(else)	post_aman	rural	Yes	1	0	1	0	1	0	0	0	0	0	Female	4	No	No	No	Yes	No	No	Tin	Food Secure
Rangpur(else)	post_aman	rural	Yes	0	1	0	0	1	0	0	0	0	0	Female	1.4	No	No	No	No	No	No	Cement & Bricks	Food Secure
Rangpur(else)	post_aman	rural	Yes	1	0	0	0	0	0	0	0	0	0	Male	33.5	No	No	No	No	No	No	Tin	Severely Food Insecure Access
Rangpur(else)	post_aman	rural	Yes	0	0	0	0	0	0	0	0	0	0	Male	31.2	No	No	No	No	No	No	Dirt	Severely Food Insecure Access
Rangpur(else)	post_aman	rural	Yes	0	0	0	0	0	0	0	0	0	0	Male	38.3	Yes	Yes	Yes	Yes	No	No	Dirt	Food Secure
Rangpur(else)	post_aman	rural	Yes	1	0	0	0	1	0	0	0	0	0	Male	15.8	No	No	No	Yes	No	Yes	Cane/palm/trunks	Food Secure
Rangpur(else)	post_aman	rural	Yes	0	0	0	0	1	0	0	0	0	0	Male	37.7	Yes	Yes	Yes	Yes	No	Yes	Bamboo with mud	Severely Food Insecure Access
Rangpur(else)	post_aman	rural	Yes	1	1	0	0	1	0	0	0	0	0	Female	37.4	Yes	Yes	Yes	Yes	No	Yes	Dirt	Food Secure
Rangpur(else)	monsoon	urban	Yes	1	0	0	0	1	0	0	0	1	1	Male	27.9	Yes	Yes	Yes	Yes	No	No	Cement & Bricks	Food Secure
Rangpur(else)	monsoon	urban	No	1	0	0	0	1	0	0	0	0	0	Male	33.8	Yes	Yes	Yes	Yes	No	Yes	Cement & Bricks	Food Secure
Rangpur(else)	monsoon	urban	Yes	1	0	0	0	0	0	0	0	0	0	Female	48.8	No	No	No	No	No	No	Cane/palm/trunks	Severely Food Insecure Access
Rangpur(else)	monsoon	urban	Yes	1	0	0	0	1	1	0	0	0	0	Female	50.1	No	No	No	No	No	No	Cane/palm/trunks	Severely Food Insecure Access
Rangpur(else)	monsoon	urban	Yes	1	0	0	0	1	0	0	0	0	0	Female	42.1	Yes	Yes	Yes	Yes	No	No	Cement & Bricks	Food Secure
Rangpur(else)	post_aman	rural	Yes	1	1	0	0	1	1	0	0	0	0	Male	24.9	No	No	No	Yes	No	No	Bamboo with mud	Food Secure
Rangpur(else)	post_aman	rural	Yes	1	0	1	0	1	1	0	0	0	0	Female	24	No	No	No	Yes	No	No	Bamboo with mud	Food Secure
Rangpur(else)	post_aman	rural	Yes	1	0	0	0	1	0	0	0	0	0	Male	36.7	No	No	No	No	No	No	Cane/palm/trunks	Food Secure
Rangpur(else)	post_aman	rural	Yes	1	1	0	0	1	0	0	0	0	0	Female	28.8	Yes	Yes	Yes	Yes	No	No	Cement & Bricks	Food Secure
Rangpur(else)	post_aman	rural	Yes	1	1	0	0	1	0	0	0	0	0	Male	20.3	Yes	Yes	Yes	Yes	No	No	Cane/palm/trunks	Food Secure
Rangpur(else)	post_aman	rural	Yes	1	0	0	0	1	0	0	0	0	0	Male	43.5	No	No	No	No	No	No	Cane/palm/trunks	Food Secure
Rangpur(else)	post_aman	rural	Yes	1	0	0	1	1	0	0	0	0	0	Male	8.1	Yes	Yes	Yes	Yes	No	Yes	Cement & Bricks	Food Secure
Rangpur(else)	post_aman	rural	Yes	1	1	0	1	1	0	0	0	0	0	Male	21.3	Yes	Yes	Yes	Yes	Yes	Yes	Cement & Bricks	Food Secure
Rangpur(else)	post_aman	rural	Yes	1	1	0	0	1	1	0	0	0	0	Female	47.2	No	No	No	Yes	No	No	Cane/palm/trunks	Food Secure
Rangpur(else)	post_aman	rural	Yes	1	1	0	0	1	1	0	0	0	0	Male	3.5	No	No	No	Yes	No	No	Cane/palm/trunks	Food Secure
Rangpur(else)	monsoon	rural	Yes	1	0	0	0	0	0	0	0	0	0	Female	46.7	No	No	No	No	No	No	Bamboo with mud	Severely Food Insecure Access
Rangpur(else)	monsoon	rural	Yes	1	0	1	0	1	0	0	0	0	0	Female	2.8	No	No	No	No	No	No	Dirt	Food Secure
Rangpur(else)	monsoon	rural	Yes	1	0	1	0	1	0	0	0	0	0	Female	46.5	Yes	Yes	Yes	No	No	Yes	Dirt	Food Secure
Rangpur(else)	monsoon	rural	Yes	1	0	1	0	1	0	0	0	0	0	Male	16.2	Yes	Yes	Yes	No	No	Yes	Dirt	Food Secure
Rangpur(else)	monsoon	rural	Yes	1	1	0	0	0	0	0	0	0	0	Female	13.1	No	No	No	No	No	No	Cane/palm/trunks	Severely Food Insecure Access
Rangpur(else)	monsoon	rural	Yes	1	1	1	0	1	0	0	0	0	0	Female	58.6	No	No	No	Yes	No	Yes	Dirt	Food Secure
Rangpur(else)	monsoon	rural	Yes	1	1	1	0	1	0	0	0	0	0	Female	26.9	No	No	No	Yes	No	Yes	Dirt	Food Secure
Rangpur(else)	monsoon	rural	Yes	1	0	0	0	1	1	0	1	0	0	Male	35.3	No	No	No	Yes	No	Yes	Cement & Bricks	Food Secure
Rangpur(else)	monsoon	rural	No	1	1	0	0	1	0	0	0	0	0	Male	26.3	Yes	Yes	Yes	Yes	No	Yes	Dirt	Food Secure
Rangpur(else)	monsoon	rural	Yes	1	0	0	0	1	1	0	0	0	0	Female	51.7	Yes	Yes	Yes	Yes	No	Yes	Dirt	Food Secure
Rangpur(else)	monsoon	rural	Yes	1	0	0	0	0	0	0	0	0	0	Male	40.1	No	No	No	Yes	No	No	Cane/palm/trunks	Food Secure
Rangpur(else)	monsoon	rural	Yes	1	0	0	0	0	0	0	0	0	0	Male	25.9	No	No	No	Yes	No	No	Dirt	Severely Food Insecure Access
Rangpur(else)	monsoon	rural	No	1	0	0	0	1	0	0	0	0	0	Female	47.1	Yes	Yes	Yes	Yes	No	No	Dirt	Food Secure
Rangpur(else)	monsoon	rural	No	1	0	0	0	1	0	0	0	0	0	Female	19	Yes	Yes	Yes	Yes	No	No	Dirt	Food Secure
Rangpur(else)	monsoon	rural	Yes	1	0	0	0	1	1	0	0	0	0	Female	5.1	Yes	No	Yes	Yes	No	Yes	Dirt	Food Secure
Rangpur(else)	monsoon	rural	No	1	0	0	0	1	0	0	0	0	0	Female	28.3	No	Yes	No	Yes	No	No	Dirt	Food Secure
Rangpur(else)	monsoon	rural	No	0	0	0	0	1	0	0	1	0	0	Female	22.9	Yes	Yes	Yes	Yes	No	No	Dirt	Food Secure
Rangpur(else)	monsoon	rural	Yes	1	0	0	0	1	1	0	0	0	0	Male	3.6	Yes	No	Yes	No	No	No	Cane/palm/trunks	Food Secure
Rangpur(else)	monsoon	rural	No	0	0	0	0	0	0	0	0	0	0	Male	41.5	No	No	No	Yes	No	No	Dirt	Severely Food Insecure Access
Rangpur(else)	monsoon	rural	No	0	0	0	0	0	0	0	0	0	0	Female	18.9	No	No	No	Yes	No	No	Dirt	Severely Food Insecure Access
Rangpur(else)	post_aman	urban	Yes	1	1	0	0	1	1	0	0	0	0	Female	3.7	No	No	No	Yes	No	Yes	Cement & Bricks	Food Secure
Rangpur(else)	post_aman	urban	Yes	1	0	0	0	0	0	0	0	0	0	Male	51.8	No	No	Yes	No	No	No	Dirt	Severely Food Insecure Access
Rangpur(else)	post_aman	urban	Yes	1	1	0	0	1	0	0	0	0	0	Male	53	Yes	Yes	Yes	Yes	No	No	Cement & Bricks	Food Secure
Rangpur(else)	post_aman	urban	Yes	1	1	0	0	1	0	0	0	0	0	Male	34	No	No	No	No	No	No	Dirt	Severely Food Insecure Access
Rangpur(else)	post_aman	urban	Yes	1	1	0	0	1	0	0	0	0	0	Male	11.3	No	No	No	No	No	No	Dirt	Severely Food Insecure Access
Rangpur(else)	post_aman	urban	Yes	1	0	0	0	1	0	0	0	0	0	Female	16.6	No	No	No	No	No	No	Dirt	Food Secure
Rangpur(else)	post_aman	urban	Yes	1	1	0	0	1	0	0	0	0	0	Female	8.6	No	No	No	Yes	No	No	Cement & Bricks	Food Secure
Rangpur(else)	post_aman	urban	Yes	1	1	0	1	1	0	0	0	0	0	Male	35.7	No	No	No	No	No	No	Cane/palm/trunks	Food Secure
Rangpur(else)	monsoon	rural	No	0	0	0	0	0	0	0	0	0	0	Male	39.5	Yes	Yes	Yes	No	No	No	Cane/palm/trunks	Severely Food Insecure Access
Rangpur(else)	monsoon	rural	No	0	0	0	0	0	0	0	0	0	0	Male	16.8	Yes	Yes	Yes	No	No	No	Cane/palm/trunks	Severely Food Insecure Access
Rangpur(else)	monsoon	rural	Yes	1	0	1	1	1	1	0	0	0	0	Male	7.3	No	No	No	Yes	No	No	Cement & Bricks	Severely Food Insecure Access
Rangpur(else)	monsoon	rural	Yes	1	0	0	0	1	1	0	0	0	0	Female	19.1	No	No	No	Yes	No	Yes	Dirt	Food Secure
Rangpur(else)	monsoon	rural	Yes	0	0	1	0	1	0	0	0	0	0	Male	6	No	No	No	No	No	No	Cement & Bricks	Food Secure
Rangpur(else)	monsoon	rural	Yes	1	0	0	0	1	1	0	0	0	0	Female	45	Yes	Yes	Yes	Yes	No	Yes	Dirt	Food Secure
Rangpur(else)	monsoon	rural	Yes	1	0	0	0	1	1	0	0	0	0	Male	16.5	Yes	Yes	Yes	Yes	No	Yes	Dirt	Food Secure
Rangpur(else)	monsoon	rural	Yes	1	0	0	0	1	1	0	0	0	0	Female	53	Yes	No	Yes	Yes	No	Yes	Cane/palm/trunks	Food Secure
Rangpur(else)	monsoon	rural	Yes	1	0	1	0	1	0	0	0	0	0	Male	51.5	Yes	No	Yes	Yes	No	Yes	Dirt	Food Secure
Rangpur(else)	monsoon	rural	Yes	1	0	0	0	1	0	0	0	0	0	Male	50.3	Yes	Yes	Yes	Yes	No	No	Cane/palm/trunks	Food Secure
Rangpur(else)	monsoon	rural	Yes	1	0	1	0	1	0	0	0	0	0	Male	43.6	Yes	Yes	Yes	Yes	No	Yes	Dirt	Mildly Food Insecure Access
Rangpur(else)	monsoon	rural	No	0	0	0	0	0	0	0	0	0	0	Female	27.7	No	No	No	No	No	No	Cane/palm/trunks	Severely Food Insecure Access
Rangpur(else)	post_aman	rural	Yes	1	0	0	0	1	0	0	0	0	0	Male	54.3	No	No	No	Yes	No	No	Dirt	Food Secure
Rangpur(else)	post_aman	rural	Yes	1	0	0	0	1	0	0	0	0	0	Male	4.4	No	No	No	Yes	No	No	Dirt	Food Secure
Rangpur(else)	post_aman	rural	Yes	1	1	0	0	1	1	0	0	0	0	Male	41.9	No	Yes	No	Yes	No	No	Bamboo with mud	Food Secure
Rangpur(else)	post_aman	rural	Yes	1	1	0	0	1	0	1	0	0	1	Male	48.4	Yes	Yes	Yes	Yes	Yes	Yes	Cement & Bricks	Food Secure
Rangpur(else)	post_aman	rural	Yes	1	1	0	0	1	0	1	0	0	1	Male	31.6	Yes	Yes	Yes	Yes	Yes	Yes	Cement & Bricks	Food Secure
Rangpur(else)	post_aman	rural	Yes	0	1	0	0	1	0	0	0	0	0	Male	6.1	No	No	No	No	No	No	Dirt	Food Secure
Rangpur(else)	post_aman	rural	Yes	1	0	0	0	1	0	0	0	0	0	Male	44.4	Yes	No	Yes	Yes	No	Yes	Cane/palm/trunks	Food Secure
Rangpur(else)	post_aman	rural	Yes	1	1	0	1	1	0	0	0	0	0	Male	13	No	No	No	Yes	No	No	Dirt	Food Secure
Rangpur(else)	post_aman	rural	Yes	1	0	0	0	1	0	0	0	0	0	Female	28.4	No	No	No	Yes	No	No	Bamboo with mud	Food Secure
Rangpur(else)	post_aman	rural	Yes	1	1	0	0	1	0	0	0	0	0	Female	38.3	No	Yes	No	No	No	No	Dirt	Food Secure
Northwest floodplain	post-aus	rural	Yes	1	1	0	0	1	0	1	0	1	0	Male	8.7	Yes	Yes	Yes	Yes	No	No	Bamboo with mud	Severely Food Insecure Access
Northwest floodplain	post-aus	rural	Yes	1	0	0	0	1	0	0	0	0	0	Female	37.3	Yes	Yes	Yes	Yes	No	No	Tin	Food Secure
Northwest floodplain	post-aus	rural	Yes	1	0	0	0	1	0	0	0	0	0	Female	22.4	Yes	Yes	No	Yes	No	No	Bamboo with mud	Severely Food Insecure Access
Northwest floodplain	post-aus	rural	No	1	0	0	0	1	1	0	0	0	0	Male	57.1	Yes	Yes	Yes	Yes	No	No	Bamboo with mud	Food Secure
Northwest floodplain	post-aus	rural	Yes	1	0	0	0	0	0	0	0	0	0	Male	42.4	No	No	No	No	No	No	Bamboo with mud	Severely Food Insecure Access
Northwest floodplain	post-aus	rural	Yes	1	0	0	0	0	0	0	0	0	0	Female	6.8	Yes	No	Yes	No	No	No	Tin	Food Secure
Northwest floodplain	post-aus	rural	Yes	1	0	0	0	0	0	0	0	0	0	Male	52.6	No	No	No	No	No	No	Cane/palm/trunks	Severely Food Insecure Access
Northwest floodplain	post-aus	rural	Yes	1	0	0	0	1	0	0	0	0	0	Female	36.1	Yes	No	No	No	No	No	Bamboo with mud	Severely Food Insecure Access
Northwest floodplain	post-aus	rural	Yes	0	0	0	0	0	0	0	0	0	0	Male	31.7	Yes	No	No	No	No	No	Bamboo with mud	Severely Food Insecure Access
Northwest floodplain	post-aus	rural	Yes	1	1	0	0	1	1	0	0	0	0	Male	42.6	Yes	No	Yes	No	No	No	Bamboo with mud	Food Secure
Northwest floodplain	post-aus	rural	Yes	1	1	0	0	1	1	0	1	0	0	Male	30.1	Yes	Yes	Yes	Yes	No	Yes	Cement & Bricks	Food Secure
Northwest floodplain	post-aus	rural	Yes	1	1	0	0	1	1	0	0	0	0	Male	46.8	Yes	Yes	Yes	Yes	No	Yes	Cement & Bricks	Food Secure
Northwest floodplain	post-aus	rural	Yes	0	0	0	0	1	1	0	0	1	0	Female	28.3	No	Yes	Yes	Yes	No	No	Bamboo with mud	Food Secure
Northwest floodplain	post-aus	rural	No	1	0	0	0	1	1	0	1	1	0	Male	44.3	Yes	No	Yes	Yes	No	Yes	Cement & Bricks	Mildly Food Insecure Access
Northwest floodplain	post-aus	rural	Yes	0	0	0	0	1	0	0	0	0	0	Female	54.4	No	No	No	No	No	No	Bamboo with mud	Severely Food Insecure Access
Northwest floodplain	post-aus	rural	Yes	1	1	0	0	1	1	0	0	0	0	Male	22.4	No	No	No	No	No	No	Bamboo with mud	Moderately Food Insecure Access
Northwest floodplain	post-aus	rural	Yes	1	1	0	0	1	1	0	0	0	0	Male	8.3	No	No	No	No	No	No	Bamboo with mud	Moderately Food Insecure Access
Northwest floodplain	post-aus	rural	Yes	0	0	0	0	1	1	0	0	0	0	Male	23.3	No	No	No	No	No	No	Bamboo with mud	Severely Food Insecure Access
Northwest floodplain	post-aus	rural	Yes	0	1	0	0	1	1	0	0	0	0	Male	22.9	Yes	No	Yes	No	No	No	Cane/palm/trunks	Food Secure
Northwest floodplain	post-aus	rural	Yes	1	0	0	0	1	0	0	0	0	0	Male	40	No	No	No	Yes	No	No	Bamboo with mud	Severely Food Insecure Access
Northwest floodplain	post-aus	rural	No	1	0	0	0	0	0	0	0	0	0	Female	42.7	No	No	No	No	No	No	Bamboo with mud	Severely Food Insecure Access
Northwest floodplain	post-aus	rural	No	1	0	0	0	0	0	0	0	0	0	Male	32.1	No	No	No	No	No	No	Bamboo with mud	Severely Food Insecure Access
Northwest floodplain	post-aus	rural	Yes	0	0	0	0	0	0	0	0	0	0	Female	54.8	No	No	No	No	No	No	Bamboo with mud	Severely Food Insecure Access
Northwest floodplain	post-aus	rural	Yes	1	1	0	0	1	0	0	0	1	0	Male	9.5	No	Yes	No	Yes	No	Yes	Bamboo with mud	Food Secure
Northwest floodplain	post-aus	rural	Yes	1	0	0	0	1	1	0	0	0	0	Female	40.5	Yes	Yes	Yes	Yes	No	Yes	Cement & Bricks	Food Secure
Northwest floodplain	post-aus	rural	Yes	1	0	0	0	1	0	0	0	0	0	Female	32.3	Yes	Yes	Yes	No	No	Yes	Bamboo with mud	Severely Food Insecure Access
Northwest floodplain	post-aus	rural	Yes	1	0	0	0	0	0	0	0	0	0	Female	58.8	No	No	No	No	No	No	Bamboo with mud	Severely Food Insecure Access
Northwest floodplain	post-aus	rural	Yes	1	0	0	0	1	0	0	0	0	0	Male	14.1	Yes	No	Yes	Yes	No	Yes	Bamboo with mud	Severely Food Insecure Access
Northwest floodplain	post-aus	rural	Yes	1	0	0	0	1	0	0	0	0	0	Male	35.3	Yes	Yes	Yes	Yes	No	No	Bamboo with mud	Food Secure
Northwest floodplain	post-aus	rural	Yes	1	1	0	0	1	1	0	0	0	0	Female	13.4	No	No	No	No	No	No	Bamboo with mud	Severely Food Insecure Access
Northwest floodplain	post-aus	rural	No	1	1	0	1	1	1	0	0	1	0	Male	17.1	Yes	Yes	Yes	Yes	No	Yes	Tin	Food Secure
Northwest floodplain	post-aus	rural	No	1	0	0	0	0	0	0	0	0	0	Female	35.9	No	No	No	No	No	No	Tin	Moderately Food Insecure Access
Northwest floodplain	post-aus	rural	Yes	1	1	0	0	1	1	0	0	0	0	Male	29.5	Yes	Yes	Yes	Yes	No	No	Bamboo with mud	Severely Food Insecure Access
Northwest floodplain	post-aus	rural	Yes	1	0	0	0	1	1	0	0	0	0	Female	53.6	No	No	No	No	No	No	Tin	Severely Food Insecure Access
Northwest floodplain	post-aus	rural	Yes	1	0	0	0	1	1	0	0	0	0	Female	34.4	No	No	No	No	No	No	Bamboo with mud	Severely Food Insecure Access
Northwest floodplain	post-aus	rural	Yes	1	0	0	0	1	1	0	0	0	0	Male	34.4	Yes	No	No	Yes	No	No	Tin	Food Secure
Northwest floodplain	post-aus	rural	Yes	1	0	0	0	1	1	0	0	0	0	Female	40.9	Yes	Yes	Yes	Yes	No	Yes	Tin	Food Secure
Northwest floodplain	post-aus	rural	Yes	1	0	0	0	1	1	0	1	0	0	Female	54	No	No	No	Yes	No	No	Bamboo with mud	Severely Food Insecure Access
Northwest floodplain	post-aus	rural	Yes	1	0	0	0	1	1	0	1	0	0	Male	18.3	No	No	No	Yes	No	No	Bamboo with mud	Severely Food Insecure Access
Northwest floodplain	post-aus	rural	Yes	1	0	0	0	0	1	0	0	0	0	Female	34.6	Yes	No	Yes	Yes	No	No	Tin	Severely Food Insecure Access
Northwest floodplain	post-aus	rural	Yes	1	0	0	0	0	0	0	0	0	0	Male	51.7	No	No	No	No	No	No	Tin	Severely Food Insecure Access
Northwest floodplain	post-aus	rural	Yes	1	0	0	0	0	0	0	0	0	0	Female	9.1	No	No	No	No	No	No	Tin	Severely Food Insecure Access
Northwest floodplain	post-aus	rural	Yes	1	0	0	0	1	1	0	1	0	0	Female	24.1	Yes	Yes	Yes	Yes	No	No	Tin	Food Secure
Northwest floodplain	post-aus	rural	No	1	0	0	0	1	1	0	0	0	0	Male	51.2	No	No	No	No	No	No	Bamboo with mud	Mildly Food Insecure Access
Northwest floodplain	post-aus	rural	Yes	1	0	0	0	1	1	0	0	0	0	Female	54.1	Yes	No	No	No	No	No	Tin	Food Secure
Northwest floodplain	post_aman	rural	Yes	0	0	0	0	1	0	0	0	0	0	Female	20.4	Yes	No	No	Yes	No	Yes	Tin	Severely Food Insecure Access
Northwest floodplain	post_aman	rural	Yes	1	0	1	0	1	0	0	0	0	0	Male	25	Yes	No	Yes	Yes	No	No	Tin	Moderately Food Insecure Access
Northwest floodplain	post_aman	rural	Yes	1	0	0	0	1	0	0	0	0	0	Female	25.8	No	No	No	No	No	Yes	Tin	Severely Food Insecure Access
Northwest floodplain	post_aman	rural	Yes	1	0	0	0	1	0	0	0	0	0	Male	19.9	Yes	No	No	Yes	No	No	Tin	Food Secure
Northwest floodplain	post_aman	rural	Yes	1	0	0	0	0	0	0	0	0	1	Female	26.8	Yes	Yes	Yes	No	No	No	Tin	Severely Food Insecure Access
Northwest floodplain	post_aman	rural	No	0	0	0	0	0	1	0	0	0	0	Female	54.9	Yes	No	No	Yes	No	No	Cane/palm/trunks	Severely Food Insecure Access
Northwest floodplain	post_aman	rural	No	0	0	0	0	0	1	0	0	0	0	Male	22	Yes	No	No	Yes	No	No	Cane/palm/trunks	Severely Food Insecure Access
Northwest floodplain	post_aman	rural	Yes	1	1	0	0	1	0	1	0	0	0	Male	13	Yes	Yes	Yes	Yes	No	No	Cement & Bricks	Food Secure
Northwest floodplain	post_aman	rural	Yes	1	0	1	0	1	0	0	0	0	0	Female	14.7	No	No	No	Yes	No	No	Bamboo with mud	Food Secure
Northwest floodplain	post_aman	rural	Yes	1	0	0	0	1	0	0	0	0	0	Male	20.1	Yes	Yes	Yes	Yes	No	No	Tin	Food Secure
Northwest floodplain	post_aman	rural	Yes	1	0	1	0	1	1	0	0	0	0	Female	11.4	Yes	Yes	No	Yes	No	No	Tin	Severely Food Insecure Access
Northwest floodplain	post_aman	rural	Yes	1	1	0	0	1	0	0	0	0	0	Male	17.1	Yes	No	Yes	Yes	No	No	Cane/palm/trunks	Mildly Food Insecure Access
Northwest floodplain	post_aman	rural	Yes	1	1	0	0	1	0	0	0	0	0	Female	2.1	Yes	No	Yes	Yes	No	No	Tin	Food Secure
Northwest floodplain	post_aman	rural	Yes	1	0	1	0	1	0	0	1	0	0	Male	3.6	No	No	No	No	No	No	Tin	Food Secure
Northwest floodplain	post_aman	rural	No	1	0	1	1	1	0	0	0	0	0	Male	25.7	Yes	No	No	No	No	No	Cane/palm/trunks	Food Secure
Northwest floodplain	post_aman	rural	Yes	1	0	0	0	1	0	0	0	0	0	Female	51.7	Yes	No	No	Yes	No	No	Cane/palm/trunks	Severely Food Insecure Access
Northwest floodplain	post_aman	rural	Yes	1	0	0	0	1	0	0	0	0	0	Female	25.1	Yes	No	No	Yes	No	No	Cane/palm/trunks	Severely Food Insecure Access
Northwest floodplain	post_aman	rural	Yes	1	0	0	0	0	1	0	0	0	0	Male	10.4	Yes	Yes	Yes	Yes	No	No	Cane/palm/trunks	Food Secure
Northwest floodplain	post_aman	rural	Yes	1	0	1	0	1	0	0	0	0	1	Male	27.9	Yes	Yes	Yes	Yes	No	Yes	Tin	Food Secure
Northwest floodplain	post_aman	rural	Yes	1	0	0	0	0	0	0	0	0	0	Male	38.1	Yes	No	No	No	No	Yes	Cane/palm/trunks	Mildly Food Insecure Access
Northwest floodplain	monsoon	rural	Yes	1	0	0	0	1	0	0	0	0	0	Male	10.8	Yes	No	No	Yes	No	No	Tin	Food Secure
Northwest floodplain	monsoon	rural	Yes	1	1	0	0	1	0	0	0	0	0	Female	33.4	Yes	Yes	Yes	No	No	Yes	Tin	Food Secure
Northwest floodplain	monsoon	rural	Yes	1	1	0	0	1	0	0	0	0	0	Female	8	Yes	Yes	Yes	No	No	Yes	Tin	Food Secure
Northwest floodplain	monsoon	rural	Yes	1	0	0	0	1	0	0	0	0	0	Male	2.6	No	No	No	Yes	No	Yes	Tin	Food Secure
Northwest floodplain	monsoon	rural	Yes	1	0	1	0	1	0	0	1	0	0	Female	40	No	No	No	No	No	Yes	Tin	Food Secure
Northwest floodplain	monsoon	rural	Yes	1	0	0	0	1	0	0	0	0	0	Male	41.1	Yes	Yes	No	No	No	No	Cane/palm/trunks	Food Secure
Northwest floodplain	monsoon	rural	Yes	0	0	0	0	0	0	0	0	0	0	Female	43.5	No	No	No	Yes	No	No	Cane/palm/trunks	Severely Food Insecure Access
Northwest floodplain	monsoon	rural	Yes	0	0	0	0	1	0	0	0	0	0	Male	28.3	Yes	No	No	Yes	No	No	Tin	Severely Food Insecure Access
Northwest floodplain	monsoon	rural	Yes	0	0	0	0	0	0	0	0	0	0	Male	5.3	No	No	No	No	No	No	Cane/palm/trunks	Severely Food Insecure Access
Northwest floodplain	monsoon	rural	Yes	1	0	0	0	1	0	0	0	0	0	Male	29.4	No	No	No	Yes	No	Yes	Tin	Severely Food Insecure Access
Northwest floodplain	monsoon	rural	Yes	1	0	0	0	0	0	0	0	0	0	Female	49.2	Yes	Yes	No	Yes	No	No	Bamboo with mud	Severely Food Insecure Access
Northwest floodplain	monsoon	rural	No	0	0	0	0	0	0	0	0	0	0	Male	46.3	No	No	No	No	No	No	Cane/palm/trunks	Severely Food Insecure Access
Northwest floodplain	monsoon	rural	Yes	1	0	1	0	1	0	0	0	0	0	Male	42	Yes	Yes	Yes	Yes	No	Yes	Cane/palm/trunks	Food Secure
Northwest floodplain	post_aman	rural	No	1	0	1	0	1	1	0	0	0	0	Female	56.3	No	No	No	No	No	No	Cane/palm/trunks	Severely Food Insecure Access
Northwest floodplain	post_aman	rural	Yes	1	0	0	0	0	0	0	0	0	0	Male	17.7	Yes	Yes	No	Yes	No	No	Bamboo with mud	Food Secure
Northwest floodplain	monsoon	rural	Yes	1	0	0	0	1	0	0	0	0	0	Female	9.3	Yes	No	Yes	Yes	No	Yes	Tin	Food Secure
Northwest floodplain	monsoon	rural	No	1	1	0	0	1	0	0	1	0	0	Male	31.6	Yes	Yes	Yes	Yes	No	No	Tin	Food Secure
Northwest floodplain	monsoon	rural	No	1	0	1	0	1	1	0	0	0	0	Male	50.1	No	No	No	Yes	No	Yes	Tin	Severely Food Insecure Access
Northwest floodplain	monsoon	rural	No	1	0	1	0	1	1	0	0	0	0	Male	4.3	No	No	No	Yes	No	Yes	Tin	Severely Food Insecure Access
Northwest floodplain	monsoon	rural	Yes	1	0	0	0	1	0	0	0	0	0	Male	49.1	Yes	Yes	Yes	Yes	No	Yes	Cement & Bricks	Food Secure
Northwest floodplain	monsoon	rural	No	1	0	0	0	1	1	0	0	0	0	Female	50.9	No	No	No	No	No	No	Cane/palm/trunks	Severely Food Insecure Access
Northwest floodplain	monsoon	rural	Yes	1	0	0	0	1	0	0	0	0	0	Female	25	Yes	Yes	Yes	Yes	No	Yes	Cement & Bricks	Food Secure
Upper Active floodplain	post-aus	rural	Yes	1	1	1	0	1	0	0	0	0	0	Female	28.8	No	No	No	Yes	No	No	Bamboo with mud	Food Secure
Upper Active floodplain	post-aus	rural	Yes	1	0	0	0	1	1	1	0	0	0	Male	27.9	Yes	Yes	Yes	Yes	No	Yes	Cement & Bricks	Food Secure
Upper Active floodplain	post-aus	rural	Yes	1	0	0	1	1	1	0	0	0	0	Male	12.1	No	No	No	Yes	No	Yes	Tin	Food Secure
Upper Active floodplain	post-aus	rural	Yes	1	0	0	0	1	0	0	0	0	0	Male	29.2	Yes	No	No	No	No	No	Tin	Severely Food Insecure Access
Upper Active floodplain	post-aus	rural	Yes	1	0	0	1	1	0	0	1	0	0	Female	50.6	Yes	Yes	Yes	Yes	No	No	Tin	Severely Food Insecure Access
Upper Active floodplain	post-aus	rural	Yes	1	1	1	0	1	0	0	0	0	0	Male	23.8	Yes	Yes	Yes	Yes	No	No	Tin	Severely Food Insecure Access
Upper Active floodplain	post-aus	rural	Yes	1	0	0	0	1	0	0	0	0	0	Female	44.9	Yes	No	Yes	Yes	No	No	Cane/palm/trunks	Food Secure
Upper Active floodplain	post-aus	rural	Yes	1	0	0	0	1	0	0	0	0	0	Male	7.6	Yes	No	Yes	Yes	No	No	Cane/palm/trunks	Food Secure
Upper Active floodplain	post-aus	rural	Yes	1	0	1	0	1	0	0	0	0	0	Male	7.1	Yes	Yes	Yes	Yes	No	No	Cane/palm/trunks	Food Secure
Upper Active floodplain	post-aus	rural	Yes	1	0	0	0	0	0	0	0	0	0	Female	13	No	No	No	Yes	No	No	Cane/palm/trunks	Severely Food Insecure Access
Upper Active floodplain	post-aus	rural	Yes	1	0	0	0	0	0	0	0	0	0	Female	6.2	No	No	No	No	No	No	Dirt	Severely Food Insecure Access
Upper Active floodplain	post-aus	rural	Yes	0	0	0	0	0	0	0	0	0	0	Male	48.9	No	No	No	No	No	No	Dirt	Severely Food Insecure Access
Upper Active floodplain	post-aus	rural	Yes	1	0	0	0	1	0	0	0	0	0	Male	47.2	No	No	No	No	No	No	Tin	Severely Food Insecure Access
Upper Active floodplain	post-aus	rural	Yes	1	1	0	0	0	0	0	0	0	0	Male	1.3	No	No	No	No	No	Yes	Dirt	Severely Food Insecure Access
Upper Active floodplain	post-aus	rural	Yes	1	1	0	0	1	0	0	0	0	0	Female	59.1	No	No	No	No	No	No	Cane/palm/trunks	Severely Food Insecure Access
Upper Active floodplain	post-aus	rural	Yes	1	1	0	0	1	0	0	0	0	0	Male	24.5	No	No	No	No	No	No	Cane/palm/trunks	Severely Food Insecure Access
Upper Active floodplain	post-aus	rural	Yes	1	0	0	0	1	1	0	0	0	0	Male	12.2	Yes	No	Yes	Yes	No	No	Bamboo with mud	Severely Food Insecure Access
Upper Active floodplain	post-aus	rural	Yes	1	1	1	0	1	0	0	0	0	0	Female	34.4	Yes	Yes	Yes	No	No	Yes	Tin	Food Secure
Upper Active floodplain	post-aus	rural	Yes	1	1	1	0	1	0	0	0	0	0	Male	37.2	Yes	No	Yes	Yes	No	Yes	Cement & Bricks	Food Secure
Upper Active floodplain	post-aus	rural	Yes	1	1	1	0	1	0	0	0	1	0	Male	21	Yes	Yes	Yes	Yes	No	No	Tin	Food Secure
Upper Active floodplain	post-aus	rural	Yes	1	0	0	1	1	0	0	0	0	0	Female	50.9	Yes	No	Yes	No	No	No	Cane/palm/trunks	Severely Food Insecure Access
Upper Active floodplain	post-aus	rural	Yes	1	0	0	0	1	1	0	0	0	0	Male	11.8	Yes	No	Yes	Yes	No	No	Bamboo with mud	Severely Food Insecure Access
Upper Active floodplain	post-aus	rural	No	1	1	1	0	1	0	0	0	0	0	Female	49.7	No	No	No	No	No	No	Tin	Severely Food Insecure Access
Upper Active floodplain	post-aus	rural	No	1	1	1	0	1	0	0	0	0	0	Female	7.2	No	No	No	No	No	No	Tin	Severely Food Insecure Access
Upper Active floodplain	post-aus	rural	No	1	0	0	0	0	1	0	0	0	0	Female	22.7	No	No	No	No	No	No	Tin	Severely Food Insecure Access
Upper Active floodplain	post-aus	rural	No	0	0	0	0	0	0	0	0	0	0	Female	24.6	No	No	No	No	No	No	Cane/palm/trunks	Severely Food Insecure Access
Upper Active floodplain	post-aus	rural	Yes	0	0	0	0	0	0	0	0	0	0	Male	19.5	No	No	No	Yes	No	No	Tin	Severely Food Insecure Access
Upper Active floodplain	post-aus	rural	Yes	1	0	0	0	0	0	0	0	0	0	Male	16	No	No	No	No	No	No	Cane/palm/trunks	Food Secure
Upper Active floodplain	post-aus	rural	Yes	1	0	0	0	0	0	0	0	0	0	Female	12	No	No	No	No	No	No	Tin	Severely Food Insecure Access
Upper Active floodplain	post-aus	rural	Yes	0	1	0	0	1	0	0	0	0	0	Male	21.5	No	No	No	No	No	No	Tin	Severely Food Insecure Access
Upper Active floodplain	post-aus	rural	Yes	1	0	1	0	0	1	0	0	0	0	Male	59.6	No	No	No	Yes	No	Yes	Tin	Food Secure
Upper Active floodplain	post-aus	rural	Yes	1	1	0	0	1	0	0	0	0	0	Male	38.4	No	No	No	No	No	No	Tin	Food Secure
Upper Active floodplain	post-aus	rural	No	1	0	0	0	1	0	0	0	0	0	Female	35.9	No	No	No	No	No	No	Tin	Severely Food Insecure Access
Upper Active floodplain	post-aus	rural	Yes	1	0	0	0	0	0	0	0	0	0	Male	7.7	Yes	No	No	No	No	No	Cane/palm/trunks	Severely Food Insecure Access
Upper Active floodplain	post-aus	rural	Yes	1	0	0	0	1	1	0	0	0	0	Female	24.5	No	No	No	Yes	No	No	Tin	Food Secure
Northwest floodplain	post-aus	rural	Yes	1	1	0	0	0	0	0	0	0	0	Male	22.2	No	No	No	Yes	No	Yes	Cane/palm/trunks	Severely Food Insecure Access
Northwest floodplain	post-aus	rural	Yes	0	0	0	0	0	0	0	0	0	0	Male	33.2	No	No	No	No	No	No	Bamboo with mud	Severely Food Insecure Access
Northwest floodplain	post-aus	rural	Yes	0	0	0	0	1	0	0	0	0	0	Male	50.9	No	No	No	Yes	No	No	Dirt	Severely Food Insecure Access
Northwest floodplain	post-aus	rural	Yes	0	0	0	0	1	0	0	0	0	0	Female	22.8	No	No	No	Yes	No	No	Dirt	Severely Food Insecure Access
Northwest floodplain	post-aus	rural	Yes	1	0	1	0	1	0	0	0	0	0	Female	29.2	No	No	No	Yes	No	Yes	Dirt	Food Secure
Northwest floodplain	post-aus	rural	Yes	1	0	1	0	1	0	0	0	0	1	Male	5.2	Yes	Yes	Yes	Yes	No	No	Cement & Bricks	Moderately Food Insecure Access
Northwest floodplain	post-aus	rural	Yes	0	0	0	0	0	0	0	0	0	0	Male	58.9	No	No	No	No	No	No	Dirt	Severely Food Insecure Access
Northwest floodplain	post-aus	rural	Yes	0	0	0	0	0	0	0	0	0	0	Male	34.1	No	No	No	No	No	No	Dirt	Severely Food Insecure Access
Northwest floodplain	post-aus	rural	Yes	1	1	0	0	0	0	0	0	0	0	Male	18	Yes	Yes	Yes	Yes	No	Yes	Cement & Bricks	Food Secure
Northwest floodplain	post-aus	rural	Yes	1	0	0	0	0	0	0	0	0	0	Female	24.9	Yes	No	No	No	No	No	Cement & Bricks	Food Secure
Northwest floodplain	post-aus	rural	Yes	1	0	0	0	0	0	0	0	0	0	Male	53.7	No	No	No	Yes	No	No	Cane/palm/trunks	Severely Food Insecure Access
Northwest floodplain	post-aus	rural	Yes	1	0	0	0	0	0	0	0	0	0	Female	39.3	No	No	No	Yes	No	No	Bamboo with mud	Food Secure
Northwest floodplain	post-aus	rural	Yes	1	0	0	0	1	0	0	0	0	0	Male	11.4	Yes	No	No	Yes	No	No	Bamboo with mud	Food Secure
Northwest floodplain	post-aus	rural	Yes	1	0	0	0	1	1	0	0	0	0	Male	38.9	Yes	Yes	Yes	Yes	No	No	Dirt	Food Secure
Northwest floodplain	post-aus	rural	Yes	1	0	0	0	1	0	0	0	0	0	Female	38	No	No	No	No	No	No	Bamboo with mud	Severely Food Insecure Access
Northwest floodplain	post-aus	rural	No	1	0	0	0	0	0	0	0	0	0	Male	48.5	Yes	No	No	No	No	No	Bamboo with mud	Moderately Food Insecure Access
Northwest floodplain	post-aus	rural	Yes	1	0	0	1	0	0	0	0	0	0	Male	24.1	No	No	No	Yes	No	No	Cane/palm/trunks	Severely Food Insecure Access
Northwest floodplain	post-aus	rural	Yes	1	0	0	0	1	0	0	0	0	0	Male	56.9	No	No	No	No	No	No	Tin	Mildly Food Insecure Access
Northwest floodplain	post-aus	rural	Yes	1	0	0	0	1	0	0	0	0	0	Male	7.5	No	No	No	No	No	No	Tin	Mildly Food Insecure Access
Northwest floodplain	post-aus	rural	No	1	1	0	0	1	0	0	0	0	0	Female	25.9	No	No	Yes	No	No	No	Tin	Severely Food Insecure Access
Northwest floodplain	post-aus	rural	Yes	1	0	0	0	0	1	0	0	0	0	Female	9.6	No	No	No	Yes	No	No	Bamboo with mud	Food Secure
Northwest floodplain	post-aus	rural	Yes	1	0	0	0	1	0	0	0	0	0	Male	49.6	No	No	No	Yes	No	No	Dirt	Severely Food Insecure Access
Northwest floodplain	post-aus	rural	Yes	1	0	0	0	0	0	0	0	0	0	Male	55.4	No	No	No	Yes	No	No	Bamboo with mud	Severely Food Insecure Access
Northwest floodplain	post-aus	rural	Yes	1	1	0	0	0	0	0	0	0	0	Male	58.3	No	No	No	No	No	No	Cement & Bricks	Food Secure
Northwest floodplain	post-aus	rural	Yes	1	0	0	0	0	0	0	0	0	0	Female	58.4	No	No	No	No	No	No	Dirt	Moderately Food Insecure Access
Northwest floodplain	post-aus	rural	Yes	1	0	0	0	0	0	0	0	0	0	Male	35.4	No	No	No	Yes	No	No	Dirt	Severely Food Insecure Access
Northwest floodplain	post-aus	rural	Yes	1	0	0	0	0	0	0	0	0	0	Female	0.3	No	No	No	No	No	No	Dirt	Severely Food Insecure Access
Northwest floodplain	post-aus	rural	Yes	0	0	0	0	1	0	0	0	0	0	Female	33.2	No	No	No	No	No	No	Bamboo with mud	Severely Food Insecure Access
Northwest floodplain	post-aus	rural	Yes	1	0	0	0	1	0	0	0	0	0	Male	13.7	No	No	No	No	No	Yes	Dirt	Severely Food Insecure Access
Northwest floodplain	post-aus	rural	No	1	1	0	0	0	0	0	0	0	0	Female	13.8	No	Yes	No	No	No	No	Dirt	Food Secure
Northwest floodplain	post-aus	rural	No	0	0	0	0	0	0	0	0	0	0	Female	43.9	No	No	No	No	No	No	Dirt	Severely Food Insecure Access
Northwest floodplain	post-aus	rural	No	0	0	0	0	0	0	0	0	0	0	Female	7.5	No	No	No	No	No	No	Dirt	Severely Food Insecure Access
Northwest floodplain	post-aus	rural	Yes	1	0	1	1	1	0	0	0	0	1	Male	33.2	No	No	No	Yes	No	Yes	Cement & Bricks	Severely Food Insecure Access
Northwest floodplain	post-aus	rural	No	0	0	1	0	1	0	0	0	1	0	Female	20.2	No	No	No	No	No	No	Dirt	Severely Food Insecure Access
Northwest floodplain	post-aus	urban	Yes	1	0	0	0	0	0	0	0	0	0	Female	27	Yes	Yes	Yes	Yes	Yes	No	Tin	Food Secure
Northwest floodplain	post-aus	urban	Yes	1	0	0	0	0	1	0	0	0	0	Male	54.8	Yes	Yes	Yes	Yes	No	Yes	Tin	Food Secure
Northwest floodplain	post-aus	urban	Yes	1	1	0	0	1	0	0	0	0	1	Male	28.7	Yes	No	No	Yes	No	No	Cement & Bricks	Severely Food Insecure Access
Northwest floodplain	post-aus	urban	Yes	1	0	0	0	0	0	0	0	0	0	Male	24.9	Yes	Yes	Yes	Yes	Yes	Yes	Cement & Bricks	Food Secure
Northwest floodplain	post-aus	urban	No	1	1	0	0	0	0	0	0	1	1	Male	28.7	Yes	Yes	Yes	Yes	Yes	Yes	Tin	Moderately Food Insecure Access
Northwest floodplain	post_aman	rural	Yes	1	0	0	0	1	0	0	0	0	0	Male	26.3	No	No	No	No	No	Yes	Cement & Bricks	Severely Food Insecure Access
Northwest floodplain	post_aman	rural	No	1	0	0	0	0	0	0	0	0	0	Male	48	No	No	No	No	No	No	Dirt	Severely Food Insecure Access
Northwest floodplain	post_aman	rural	Yes	1	0	0	0	1	0	0	0	0	0	Male	30.8	Yes	Yes	Yes	Yes	No	Yes	Cement & Bricks	Food Secure
Northwest floodplain	post_aman	rural	Yes	1	0	0	0	1	0	0	0	0	1	Female	53	Yes	Yes	Yes	Yes	No	Yes	Cement & Bricks	Food Secure
Northwest floodplain	post_aman	rural	Yes	1	0	0	0	0	0	0	0	0	0	Female	59	Yes	Yes	Yes	Yes	No	Yes	Cement & Bricks	Food Secure
Northwest floodplain	post_aman	rural	Yes	1	0	0	0	1	0	0	0	0	1	Male	43.5	Yes	Yes	Yes	Yes	No	No	Cement & Bricks	Severely Food Insecure Access
Northwest floodplain	post_aman	rural	Yes	1	1	0	0	1	0	0	0	0	0	Female	17.1	Yes	No	Yes	Yes	No	Yes	Dirt	Food Secure
Northwest floodplain	post_aman	rural	Yes	1	0	1	0	0	0	0	0	0	0	Male	4.5	Yes	No	No	No	No	No	Dirt	Severely Food Insecure Access
Northwest floodplain	post_aman	rural	Yes	1	0	1	0	1	0	0	0	0	1	Female	12.5	Yes	Yes	Yes	Yes	No	Yes	Cement & Bricks	Food Secure
Northwest floodplain	post_aman	rural	Yes	1	0	0	0	1	0	0	0	0	0	Male	52	Yes	No	No	No	No	No	Bamboo with mud	Severely Food Insecure Access
Northwest floodplain	post_aman	rural	Yes	1	1	0	0	1	0	0	0	1	0	Female	15.2	No	No	No	No	No	No	Bamboo with mud	Severely Food Insecure Access
Northwest floodplain	post_aman	rural	Yes	1	0	0	0	1	0	0	0	0	0	Male	48	No	No	No	No	No	No	Bamboo with mud	Food Secure
Northwest floodplain	post_aman	rural	Yes	1	0	0	0	1	0	0	0	0	0	Female	27.1	No	No	No	No	No	No	Bamboo with mud	Food Secure
Northwest floodplain	post_aman	rural	Yes	1	0	0	0	0	0	0	0	0	0	Female	14.1	No	No	No	Yes	No	Yes	Bamboo with mud	Severely Food Insecure Access
Northwest floodplain	post_aman	rural	Yes	1	1	1	0	1	0	0	0	0	0	Female	52.4	Yes	Yes	No	No	No	No	Bamboo with mud	Food Secure
Northwest floodplain	post_aman	rural	No	1	1	1	0	1	0	0	0	0	0	Female	18.5	No	No	No	Yes	No	No	Tin	Food Secure
Northwest floodplain	post_aman	rural	Yes	1	0	1	0	1	1	0	0	1	0	Female	2.9	No	No	No	Yes	No	No	Bamboo with mud	Severely Food Insecure Access
Northwest floodplain	post_aman	rural	Yes	1	0	0	0	1	0	0	0	0	0	Male	19.2	No	No	No	Yes	No	No	Bamboo with mud	Food Secure
Northwest floodplain	post_aman	rural	Yes	1	0	1	0	1	0	0	0	0	0	Female	49.5	No	No	No	No	No	No	Cane/palm/trunks	Severely Food Insecure Access
Northwest floodplain	post_aman	rural	Yes	1	0	0	0	1	0	0	0	0	0	Male	51.4	Yes	No	No	Yes	No	No	Cane/palm/trunks	Food Secure
Northwest floodplain	post_aman	rural	Yes	1	0	0	0	1	0	0	0	0	0	Female	24.2	Yes	No	No	Yes	No	No	Cane/palm/trunks	Food Secure
Northwest floodplain	post_aman	rural	Yes	1	0	0	0	1	0	0	0	0	0	Female	37	No	No	No	No	No	No	Dirt	Severely Food Insecure Access
Northwest floodplain	post_aman	rural	Yes	1	0	0	0	1	1	0	0	1	0	Male	2.2	Yes	Yes	Yes	Yes	No	Yes	Cement & Bricks	Food Secure
Northwest floodplain	post_aman	rural	Yes	1	1	0	0	1	0	0	0	0	0	Male	50.3	Yes	Yes	Yes	Yes	No	No	Cement & Bricks	Food Secure
Northwest floodplain	post_aman	rural	Yes	0	0	0	0	1	0	0	0	0	0	Female	1.2	Yes	Yes	No	Yes	No	No	Cane/palm/trunks	Food Secure
Northwest floodplain	post_aman	rural	Yes	1	1	1	0	0	0	0	0	0	0	Male	43.9	No	No	No	No	No	No	Dirt	Severely Food Insecure Access
Northwest floodplain	post_aman	rural	Yes	1	1	1	0	0	0	0	0	0	0	Male	19	No	No	No	No	No	No	Dirt	Severely Food Insecure Access
Northwest floodplain	post_aman	rural	Yes	1	0	0	0	0	0	0	0	0	0	Female	13.7	Yes	Yes	Yes	Yes	No	No	Cane/palm/trunks	Severely Food Insecure Access
Northwest floodplain	post_aman	rural	Yes	1	0	0	0	0	0	0	0	0	0	Female	50.2	Yes	No	Yes	Yes	No	No	Bamboo with mud	Mildly Food Insecure Access
Northwest floodplain	post_aman	rural	Yes	1	0	0	0	0	0	0	0	0	0	Male	5.1	No	No	No	No	No	No	Dirt	Severely Food Insecure Access
Northwest floodplain	post_aman	rural	No	0	0	1	0	1	0	0	0	0	0	Female	31.5	No	No	No	Yes	No	No	Dirt	Severely Food Insecure Access
Northwest floodplain	post_aman	rural	No	1	0	0	0	1	0	0	0	0	0	Female	41.1	No	No	No	No	No	No	Dirt	Food Secure
Northwest floodplain	post_aman	rural	Yes	1	0	1	0	0	0	0	0	0	0	Male	36.1	No	No	No	No	No	No	Bamboo with mud	Mildly Food Insecure Access
Northwest floodplain	post_aman	rural	Yes	1	0	0	0	1	0	0	0	0	0	Male	37.1	Yes	No	No	No	No	No	Bamboo with mud	Severely Food Insecure Access
Northwest floodplain	post_aman	rural	Yes	1	0	0	0	1	0	0	0	0	0	Male	11.9	Yes	No	No	No	No	No	Bamboo with mud	Severely Food Insecure Access
Northwest floodplain	post_aman	rural	No	1	0	0	0	1	0	0	0	0	0	Female	18.6	No	No	No	No	No	No	Dirt	Severely Food Insecure Access
Northwest floodplain	post_aman	rural	Yes	1	0	0	0	1	0	0	0	0	0	Female	40.7	Yes	No	No	No	No	No	Dirt	Food Secure
Northwest floodplain	post_aman	rural	Yes	0	1	0	0	1	0	0	0	0	0	Male	38.3	Yes	Yes	Yes	Yes	No	No	Dirt	Food Secure
Northwest floodplain	post_aman	rural	No	1	0	1	0	1	0	0	0	0	0	Female	12.4	No	No	No	Yes	No	No	Dirt	Food Secure
Northwest floodplain	post_aman	rural	Yes	1	0	0	0	1	0	0	0	0	0	Female	17.6	Yes	Yes	Yes	Yes	No	Yes	Cement & Bricks	Food Secure
Northwest floodplain	post_aman	rural	Yes	1	1	0	0	1	0	0	0	0	0	Male	57.8	Yes	No	No	Yes	No	No	Cement & Bricks	Severely Food Insecure Access
Northwest floodplain	post_aman	rural	Yes	1	1	0	0	1	0	0	0	0	0	Male	54.7	No	No	No	Yes	No	Yes	Cement & Bricks	Food Secure
Northwest floodplain	post_aman	rural	No	1	0	1	0	1	0	0	0	1	0	Male	50.5	No	No	No	No	No	No	Dirt	Food Secure
Northwest floodplain	post_aman	rural	Yes	1	1	0	0	1	0	0	0	0	0	Male	25	No	No	No	Yes	No	No	Cement & Bricks	Food Secure
Northwest floodplain	post_aman	rural	Yes	1	1	0	0	1	0	0	0	0	0	Female	6.1	No	No	No	Yes	No	No	Cement & Bricks	Food Secure
Northwest floodplain	post_aman	rural	Yes	1	1	0	0	1	0	0	0	0	0	Female	15.2	No	No	No	Yes	No	Yes	Tin	Food Secure
Northwest floodplain	post_aman	rural	Yes	1	0	0	0	1	0	0	0	0	0	Male	59.9	Yes	Yes	Yes	No	No	No	Cement & Bricks	Food Secure
Northwest floodplain	post_aman	rural	Yes	1	0	0	0	1	0	0	0	0	0	Female	39.2	Yes	Yes	Yes	No	No	No	Cement & Bricks	Food Secure
Upper Active floodplain	post-aus	rural	Yes	1	0	0	0	1	0	0	0	0	0	Female	54.4	Yes	Yes	Yes	Yes	No	Yes	Tin	Food Secure
Upper Active floodplain	post-aus	rural	No	0	0	0	0	0	0	0	0	0	0	Male	29.9	Yes	No	Yes	Yes	No	No	Tin	Severely Food Insecure Access
Upper Active floodplain	post-aus	rural	No	1	0	0	0	1	1	0	0	0	0	Male	47.7	No	No	No	Yes	No	No	Tin	Severely Food Insecure Access
Upper Active floodplain	post-aus	rural	No	1	0	0	0	1	1	0	0	0	0	Male	9.2	No	No	No	Yes	No	No	Tin	Severely Food Insecure Access
Upper Active floodplain	post-aus	rural	Yes	1	0	0	0	1	1	1	0	0	0	Female	30.3	No	No	No	Yes	No	Yes	Cane/palm/trunks	Food Secure
Upper Active floodplain	post-aus	rural	Yes	1	0	0	0	1	0	0	0	0	0	Female	18.7	No	No	No	Yes	No	No	Cane/palm/trunks	Severely Food Insecure Access
Upper Active floodplain	post-aus	rural	No	1	0	0	0	0	0	0	0	0	0	Male	50.7	No	No	No	No	No	No	Tin	Severely Food Insecure Access
Upper Active floodplain	post-aus	rural	No	1	0	0	0	0	0	0	0	0	0	Female	9.6	No	No	No	Yes	No	Yes	Tin	Food Secure
Upper Active floodplain	post-aus	rural	No	1	0	0	0	1	1	0	0	0	0	Female	31.3	No	No	No	Yes	No	No	Cement & Bricks	Food Secure
Upper Active floodplain	post-aus	rural	No	0	0	0	0	0	1	0	0	0	0	Female	18.8	Yes	No	No	No	No	No	Bamboo with mud	Severely Food Insecure Access
Upper Active floodplain	post-aus	rural	Yes	1	0	0	0	1	1	0	0	0	0	Male	1.4	No	No	No	Yes	No	No	Bamboo with mud	Moderately Food Insecure Access
Upper Active floodplain	post-aus	rural	No	1	0	0	0	1	1	0	0	0	0	Female	52.7	No	No	No	Yes	No	No	Tin	Food Secure
Upper Active floodplain	post-aus	rural	Yes	0	0	0	0	1	1	0	0	0	0	Female	42.8	No	No	No	No	No	No	Tin	Severely Food Insecure Access
Upper Active floodplain	post-aus	rural	Yes	0	0	0	0	0	1	0	0	0	0	Female	24.6	No	No	No	No	No	No	Tin	Severely Food Insecure Access
Upper Active floodplain	post-aus	rural	Yes	0	0	0	0	0	1	0	0	0	0	Male	4.1	No	No	No	No	No	No	Tin	Severely Food Insecure Access
Upper Active floodplain	post-aus	rural	Yes	0	1	0	0	1	1	0	0	0	0	Male	9.5	No	No	No	Yes	No	No	Tin	Moderately Food Insecure Access
Upper Active floodplain	post-aus	rural	Yes	0	0	0	0	1	1	0	0	1	0	Female	12.5	No	No	No	Yes	No	No	Tin	Food Secure
Upper Active floodplain	post-aus	rural	Yes	1	0	0	0	0	0	0	0	0	0	Female	51.1	No	No	No	Yes	No	Yes	Bamboo with mud	Food Secure
Upper Active floodplain	post-aus	rural	Yes	1	0	0	0	0	0	0	0	0	0	Female	27.1	No	No	No	Yes	No	Yes	Bamboo with mud	Food Secure
Upper Active floodplain	post-aus	rural	Yes	1	0	0	0	1	1	0	0	0	0	Female	43.8	No	No	No	Yes	No	No	Tin	Food Secure
Upper Active floodplain	post-aus	rural	Yes	1	0	0	0	1	1	0	0	0	0	Male	24.4	No	No	No	Yes	No	No	Tin	Food Secure
Upper Active floodplain	post-aus	rural	Yes	1	1	0	0	1	1	0	0	0	0	Male	8.2	Yes	No	No	No	No	Yes	Tin	Severely Food Insecure Access
Upper Active floodplain	post-aus	rural	Yes	1	0	0	0	1	1	0	0	0	0	Male	48.3	Yes	No	No	Yes	No	No	Tin	Severely Food Insecure Access
Upper Active floodplain	post-aus	rural	Yes	1	0	0	0	1	1	0	0	0	0	Male	29.2	Yes	No	No	Yes	No	No	Tin	Severely Food Insecure Access
Upper Active floodplain	post-aus	rural	Yes	1	0	0	0	1	1	0	0	0	0	Female	7.8	Yes	No	No	Yes	No	No	Tin	Severely Food Insecure Access
Upper Active floodplain	post-aus	rural	Yes	0	0	0	0	0	0	0	0	0	0	Female	52.2	No	No	No	Yes	No	No	Tin	Severely Food Insecure Access
Upper Active floodplain	post-aus	rural	Yes	1	0	0	0	1	0	0	0	0	0	Male	35.6	Yes	Yes	Yes	Yes	No	No	Tin	Severely Food Insecure Access
Upper Active floodplain	post-aus	rural	Yes	1	1	0	0	1	1	0	0	0	0	Female	32.2	Yes	Yes	Yes	Yes	Yes	No	Stone with lime/cement	Food Secure
Upper Active floodplain	post-aus	rural	No	1	0	0	0	1	0	0	0	0	0	Female	52.9	Yes	No	Yes	Yes	No	No	Tin	Food Secure
Upper Active floodplain	post-aus	rural	Yes	1	1	0	0	0	0	0	0	0	0	Female	19.3	No	No	No	Yes	No	No	Tin	Severely Food Insecure Access
Upper Active floodplain	post-aus	rural	Yes	1	0	0	0	1	0	0	0	0	0	Male	20.4	Yes	No	No	Yes	No	No	Tin	Severely Food Insecure Access
Upper Active floodplain	post-aus	rural	Yes	1	1	0	0	1	1	0	0	0	0	Female	16.2	Yes	Yes	Yes	Yes	No	Yes	Tin	Food Secure
Upper Active floodplain	post-aus	rural	Yes	0	0	0	0	0	0	0	0	0	0	Male	59.2	Yes	No	No	Yes	No	No	Tin	Severely Food Insecure Access
Upper Active floodplain	post-aus	rural	Yes	1	1	0	0	1	1	0	0	0	0	Male	51.7	Yes	Yes	Yes	Yes	No	Yes	Tin	Food Secure
Upper Active floodplain	post-aus	rural	Yes	0	0	0	0	0	0	0	0	0	0	Male	58.1	No	No	No	No	No	No	Bamboo with mud	Severely Food Insecure Access
Upper Active floodplain	post-aus	rural	Yes	0	0	0	0	0	0	0	0	0	0	Male	23.7	No	No	No	No	No	No	Bamboo with mud	Severely Food Insecure Access
Upper Active floodplain	post-aus	rural	No	0	0	0	0	0	0	0	0	0	0	Female	19.8	No	No	No	No	No	No	Tin	Severely Food Insecure Access
Upper Active floodplain	post-aus	rural	No	0	0	0	0	0	0	0	0	0	0	Male	45.2	No	No	No	No	No	No	Tin	Severely Food Insecure Access
Upper Active floodplain	post-aus	rural	No	1	0	0	0	0	1	0	0	0	0	Male	29.5	No	No	No	Yes	No	Yes	Tin	Severely Food Insecure Access
Upper Active floodplain	post-aus	rural	Yes	1	0	0	0	1	0	0	0	0	0	Male	42	No	Yes	No	Yes	No	Yes	Tin	Severely Food Insecure Access
Upper Active floodplain	post-aus	rural	Yes	0	0	0	0	0	0	0	0	0	0	Female	36.8	No	No	No	Yes	No	No	Tin	Moderately Food Insecure Access
Upper Active floodplain	post-aus	rural	Yes	1	0	0	0	0	0	0	0	0	0	Female	0.5	No	No	No	Yes	No	No	Tin	Severely Food Insecure Access
Upper Active floodplain	post-aus	rural	Yes	0	0	0	0	0	0	0	0	0	0	Male	54.4	No	No	No	Yes	No	No	Tin	Severely Food Insecure Access
Upper Active floodplain	post-aus	rural	Yes	1	1	0	0	1	1	0	1	0	0	Female	21.3	No	No	No	Yes	No	Yes	Tin	Food Secure
Upper Active floodplain	post-aus	rural	No	0	0	0	0	0	0	0	0	0	0	Female	24.2	No	No	No	No	No	No	Cane/palm/trunks	Severely Food Insecure Access
Upper Active floodplain	post-aus	rural	No	0	0	0	0	0	0	0	0	0	0	Male	48.1	No	No	No	No	No	No	Tin	Severely Food Insecure Access
Upper Active floodplain	post-aus	rural	No	0	0	0	0	0	0	0	0	0	0	Female	49.3	No	No	No	Yes	No	No	Tin	Severely Food Insecure Access
Upper Active floodplain	monsoon	rural	Yes	1	0	0	0	1	1	0	0	0	1	Male	39.8	Yes	Yes	Yes	Yes	No	No	Cement & Bricks	Food Secure
Upper Active floodplain	monsoon	rural	Yes	1	1	0	0	1	1	0	0	0	0	Male	59	Yes	Yes	Yes	Yes	No	Yes	Cement & Bricks	Food Secure
Upper Active floodplain	monsoon	rural	Yes	1	1	0	0	1	1	0	0	0	0	Male	7.2	Yes	No	Yes	Yes	No	No	Cement & Bricks	Food Secure
Upper Active floodplain	monsoon	rural	Yes	1	1	0	0	1	0	0	0	0	0	Female	23.7	No	No	No	Yes	No	No	Tin	Food Secure
Upper Active floodplain	monsoon	rural	Yes	1	0	0	0	1	0	0	0	0	0	Male	31.9	Yes	Yes	Yes	Yes	Yes	Yes	Cement & Bricks	Food Secure
Upper Active floodplain	monsoon	rural	Yes	1	0	0	0	1	1	0	0	0	0	Female	20.5	Yes	Yes	Yes	Yes	No	Yes	Cement & Bricks	Food Secure
Upper Active floodplain	monsoon	rural	Yes	1	1	0	1	1	1	0	0	0	0	Male	12.9	Yes	Yes	Yes	Yes	Yes	Yes	Cement & Bricks	Food Secure
Upper Active floodplain	monsoon	rural	Yes	1	0	0	0	1	1	0	0	0	0	Male	40	Yes	Yes	Yes	Yes	No	Yes	Tin	Food Secure
Upper Active floodplain	monsoon	rural	Yes	1	1	0	1	1	1	0	0	1	1	Male	26.3	Yes	Yes	Yes	Yes	No	Yes	Cement & Bricks	Food Secure
Upper Active floodplain	monsoon	rural	Yes	1	0	0	0	1	0	0	0	0	0	Male	15.6	Yes	Yes	Yes	Yes	Yes	Yes	Cement & Bricks	Moderately Food Insecure Access
Upper Active floodplain	monsoon	rural	Yes	1	1	0	0	1	0	0	0	0	0	Male	49.3	Yes	No	Yes	Yes	No	No	Tin	Food Secure
Upper Active floodplain	monsoon	rural	Yes	1	0	0	0	1	0	0	0	0	0	Male	46.2	No	No	Yes	Yes	No	Yes	Cement & Bricks	Food Secure
Upper Active floodplain	monsoon	rural	No	1	0	0	0	1	0	0	0	0	0	Male	53.1	No	No	No	Yes	No	Yes	Tin	Food Secure
Upper Active floodplain	monsoon	rural	Yes	1	0	0	0	1	1	0	0	0	0	Female	35.9	No	Yes	Yes	Yes	No	Yes	Tin	Food Secure
Upper Active floodplain	monsoon	rural	Yes	0	0	0	0	0	0	0	0	0	0	Male	41.5	No	No	No	No	No	No	Tin	Severely Food Insecure Access
Upper Active floodplain	monsoon	rural	Yes	0	0	0	0	0	0	0	0	0	0	Female	9.7	No	No	No	No	No	No	Tin	Severely Food Insecure Access
Upper Active floodplain	monsoon	rural	Yes	1	0	0	0	0	0	0	0	0	0	Male	52.8	No	No	No	No	No	No	Cane/palm/trunks	Food Secure
Upper Active floodplain	monsoon	rural	Yes	1	0	0	0	1	0	0	0	0	0	Female	8.2	No	No	Yes	Yes	No	Yes	Tin	Food Secure
Upper Active floodplain	monsoon	rural	Yes	1	0	0	0	1	1	0	0	0	0	Male	6.7	No	No	No	Yes	No	No	Tin	Food Secure
Upper Active floodplain	monsoon	rural	Yes	1	0	0	0	1	0	0	0	0	0	Male	24.8	Yes	Yes	Yes	Yes	No	Yes	Tin	Food Secure
Upper Active floodplain	monsoon	rural	Yes	1	0	0	0	1	0	0	0	0	0	Female	27.7	Yes	No	No	No	No	Yes	Tin	Food Secure
Upper Active floodplain	monsoon	rural	Yes	1	0	0	0	0	0	0	0	0	0	Female	17.9	Yes	No	No	Yes	No	No	Tin	Mildly Food Insecure Access
Upper Active floodplain	monsoon	rural	Yes	1	1	0	0	1	0	0	0	0	0	Male	56.1	No	No	No	Yes	No	No	Cane/palm/trunks	Food Secure
Upper Active floodplain	monsoon	rural	Yes	1	1	0	0	1	0	0	0	0	0	Male	35.2	No	No	No	Yes	No	No	Cane/palm/trunks	Food Secure
Upper Active floodplain	monsoon	rural	Yes	1	1	0	0	1	0	0	0	0	0	Male	2.5	No	No	No	Yes	No	No	Cane/palm/trunks	Food Secure
Upper Active floodplain	monsoon	rural	Yes	1	1	0	0	1	1	0	0	1	0	Female	29.9	No	No	No	Yes	No	No	Tin	Food Secure
Upper Active floodplain	monsoon	rural	Yes	1	0	0	0	1	0	0	0	0	0	Male	45.7	No	No	No	Yes	No	No	Tin	Food Secure
Upper Active floodplain	monsoon	rural	Yes	1	1	0	0	1	1	0	0	0	0	Female	36.1	No	No	No	Yes	No	No	Tin	Food Secure
Upper Active floodplain	monsoon	rural	Yes	1	0	0	0	0	1	0	0	0	0	Female	3.2	No	No	No	Yes	No	No	Tin	Food Secure
Upper Active floodplain	monsoon	rural	Yes	1	0	0	0	0	1	0	0	0	0	Female	19.3	Yes	No	No	Yes	No	No	Tin	Moderately Food Insecure Access
Upper Active floodplain	monsoon	rural	Yes	1	1	0	1	1	0	0	0	0	0	Male	47.1	No	No	No	Yes	No	No	Tin	Food Secure
Upper Active floodplain	monsoon	rural	Yes	1	1	0	0	1	1	0	0	0	0	Male	50.2	No	Yes	Yes	Yes	No	Yes	Tin	Food Secure
Upper Active floodplain	monsoon	rural	Yes	1	0	0	0	0	1	0	0	0	0	Male	4.6	Yes	No	No	No	No	No	Tin	Moderately Food Insecure Access
Upper Active floodplain	monsoon	rural	Yes	0	0	0	0	0	1	0	0	0	0	Female	31.1	No	No	No	Yes	No	No	Tin	Food Secure
Upper Active floodplain	monsoon	rural	Yes	1	0	0	0	0	0	0	0	0	0	Male	55.2	No	No	No	No	No	No	Tin	Food Secure
Upper Active floodplain	monsoon	rural	Yes	1	0	0	0	0	0	0	0	0	0	Female	40.6	No	No	No	No	No	No	Tin	Food Secure
Upper Active floodplain	monsoon	rural	Yes	1	0	0	0	1	0	0	0	0	0	Male	40.2	Yes	No	No	Yes	No	Yes	Tin	Food Secure
Upper Active floodplain	monsoon	rural	Yes	1	0	0	0	1	0	0	0	0	0	Male	21.7	Yes	No	Yes	Yes	No	No	Cement & Bricks	Food Secure
Upper Active floodplain	monsoon	rural	No	0	0	0	0	0	0	0	0	0	0	Female	37.7	No	No	No	Yes	No	No	Tin	Food Secure
Upper Active floodplain	monsoon	rural	Yes	1	1	0	0	0	1	0	0	0	0	Male	41.6	No	No	No	No	No	No	Cane/palm/trunks	Severely Food Insecure Access
Upper Active floodplain	monsoon	rural	Yes	1	0	0	0	1	0	0	0	0	0	Female	57.4	No	No	No	Yes	No	No	Tin	Food Secure
Upper Active floodplain	monsoon	rural	Yes	1	0	0	0	0	0	0	0	0	0	Female	56.4	No	No	No	No	No	No	Cane/palm/trunks	Severely Food Insecure Access
Upper Active floodplain	monsoon	rural	Yes	1	0	0	0	0	0	0	0	0	0	Female	18.5	No	No	No	No	No	No	Tin	Food Secure
Upper Active floodplain	monsoon	rural	Yes	1	0	0	0	1	0	0	0	0	0	Male	29.1	No	No	No	No	No	No	Cane/palm/trunks	Severely Food Insecure Access
Upper Active floodplain	monsoon	rural	Yes	1	0	0	0	0	0	0	0	0	0	Female	12.5	Yes	No	No	No	No	No	Cane/palm/trunks	Severely Food Insecure Access
Upper Active floodplain	monsoon	rural	Yes	1	0	0	0	1	0	0	0	0	0	Male	6.3	No	No	No	Yes	No	Yes	Tin	Food Secure
Upper Active floodplain	post_aman	rural	Yes	1	0	0	0	0	0	0	1	1	0	Male	54	Yes	No	Yes	Yes	No	Yes	Tin	Food Secure
Upper Active floodplain	post_aman	rural	Yes	1	0	0	0	1	0	0	0	0	0	Female	24.8	Yes	No	Yes	Yes	No	Yes	Tin	Mildly Food Insecure Access
Upper Active floodplain	post_aman	rural	Yes	1	0	0	0	0	0	0	0	0	0	Female	55.5	Yes	No	Yes	No	No	No	Tin	Severely Food Insecure Access
Upper Active floodplain	post_aman	rural	No	0	0	0	0	0	0	0	0	0	0	Female	50.5	Yes	No	No	No	No	No	Bamboo with mud	Severely Food Insecure Access
Upper Active floodplain	post_aman	rural	Yes	1	0	0	0	0	0	0	0	0	0	Male	24.3	Yes	No	Yes	No	No	No	Tin	Severely Food Insecure Access
Upper Active floodplain	post_aman	rural	Yes	0	0	1	0	1	0	0	0	0	0	Male	36	No	No	No	Yes	No	No	Bamboo with mud	Severely Food Insecure Access
Upper Active floodplain	post_aman	rural	Yes	1	0	0	0	0	0	0	0	0	0	Male	47.9	No	No	No	Yes	No	No	Tin	Severely Food Insecure Access
Upper Active floodplain	post_aman	rural	Yes	1	0	0	0	0	0	0	0	0	0	Female	5.1	No	No	No	Yes	No	No	Tin	Severely Food Insecure Access
Upper Active floodplain	post_aman	rural	Yes	1	0	0	0	0	0	0	0	0	0	Female	34.8	Yes	No	Yes	Yes	No	No	Bamboo with mud	Mildly Food Insecure Access
Upper Active floodplain	post_aman	rural	Yes	1	0	0	0	0	0	0	0	0	0	Male	1.7	Yes	No	Yes	Yes	No	No	Bamboo with mud	Mildly Food Insecure Access
Upper Active floodplain	post_aman	rural	Yes	1	0	0	0	1	0	0	0	0	1	Female	36.9	No	No	Yes	Yes	No	Yes	Cement & Bricks	Food Secure
Upper Active floodplain	post_aman	rural	Yes	1	0	0	0	0	0	0	0	0	0	Male	41.5	No	No	No	No	No	No	Cane/palm/trunks	Severely Food Insecure Access
Upper Active floodplain	post_aman	rural	Yes	1	0	0	0	1	0	0	0	0	0	Male	47.9	No	No	No	No	No	No	Bamboo with mud	Food Secure
Upper Active floodplain	post_aman	rural	Yes	1	0	0	0	0	0	0	0	0	0	Male	38.9	No	Yes	No	Yes	No	Yes	Cement & Bricks	Food Secure
Upper Active floodplain	post_aman	rural	Yes	1	0	0	0	1	0	0	0	0	0	Male	24.8	No	No	No	No	No	No	Bamboo with mud	Food Secure
Upper Active floodplain	post_aman	rural	Yes	1	0	0	0	1	0	0	0	0	0	Female	46.9	No	No	No	No	No	No	Bamboo with mud	Severely Food Insecure Access
Upper Active floodplain	post_aman	rural	Yes	1	0	0	0	0	0	0	0	0	0	Male	41.4	No	Yes	No	Yes	No	Yes	Tin	Food Secure
Upper Active floodplain	post_aman	rural	Yes	1	0	0	0	1	0	0	0	0	0	Male	34.7	No	No	No	No	No	Yes	Tin	Food Secure
Upper Active floodplain	post_aman	rural	Yes	1	0	0	0	0	0	0	0	0	0	Male	50.5	No	No	No	Yes	No	No	Tin	Food Secure
Upper Active floodplain	post_aman	rural	Yes	1	0	0	0	1	0	0	0	1	0	Female	57.7	No	Yes	Yes	Yes	No	Yes	Cement & Bricks	Food Secure
Upper Active floodplain	post_aman	rural	Yes	0	0	0	0	0	0	0	0	0	0	Male	6.4	No	No	No	Yes	No	No	Tin	Food Secure
Upper Active floodplain	post_aman	rural	Yes	1	1	0	0	0	0	0	0	1	1	Female	50.5	No	Yes	Yes	Yes	No	Yes	Cement & Bricks	Food Secure
Upper Active floodplain	post_aman	rural	Yes	1	0	0	0	1	0	0	0	0	0	Female	45.7	No	No	No	Yes	No	No	Tin	Food Secure
Upper Active floodplain	post_aman	rural	Yes	0	0	0	0	0	0	0	0	0	0	Male	55.1	No	No	No	No	No	No	Bamboo with mud	Severely Food Insecure Access
Upper Active floodplain	post_aman	rural	Yes	0	0	0	0	0	0	0	0	0	0	Male	13.2	No	No	No	No	No	No	Bamboo with mud	Severely Food Insecure Access
Upper Active floodplain	post_aman	rural	Yes	1	0	0	0	1	0	0	0	0	0	Male	24.7	No	No	No	Yes	No	No	Tin	Severely Food Insecure Access
Upper Active floodplain	post_aman	rural	Yes	0	0	0	0	1	0	0	0	0	0	Male	39.2	No	No	No	No	No	No	Bamboo with mud	Severely Food Insecure Access
Upper Active floodplain	post_aman	rural	Yes	1	0	0	0	1	0	0	0	1	0	Female	16.2	No	No	No	No	No	No	Bamboo with mud	Food Secure
Upper Active floodplain	post_aman	rural	Yes	0	0	0	0	1	0	0	0	0	1	Female	41.3	No	No	No	Yes	No	No	Cement & Bricks	Food Secure
Upper Active floodplain	post_aman	rural	Yes	1	0	0	0	1	0	0	0	0	0	Male	43	No	No	No	No	No	No	Bamboo with mud	Moderately Food Insecure Access
Upper Active floodplain	post_aman	rural	Yes	1	0	0	0	1	0	0	0	0	0	Female	6	No	No	No	No	No	No	Bamboo with mud	Moderately Food Insecure Access
Upper Active floodplain	post_aman	rural	Yes	0	0	1	0	1	0	0	0	0	0	Female	59.8	No	No	No	Yes	No	No	Bamboo with mud	Severely Food Insecure Access
Upper Active floodplain	post_aman	rural	Yes	1	0	0	0	1	0	0	0	0	0	Male	34.4	No	No	No	Yes	No	No	Tin	Food Secure
Upper Active floodplain	post_aman	rural	Yes	0	0	0	1	0	0	0	0	0	0	Male	45.9	No	No	No	Yes	No	No	Tin	Food Secure
Upper Active floodplain	post_aman	rural	Yes	0	0	0	1	0	0	0	0	0	0	Female	23.7	No	No	No	Yes	No	No	Tin	Food Secure
Upper Active floodplain	post_aman	rural	Yes	1	0	0	0	1	1	0	0	0	0	Male	28.9	No	No	No	Yes	No	Yes	Tin	Food Secure
Upper Active floodplain	post_aman	rural	Yes	1	0	1	0	1	0	0	0	0	0	Female	34.3	No	No	No	No	No	No	Bamboo with mud	Food Secure
Upper Active floodplain	post_aman	rural	Yes	1	0	0	0	1	0	0	0	0	0	Male	51.8	No	No	No	Yes	No	No	Bamboo with mud	Food Secure
Upper Active floodplain	post_aman	rural	Yes	1	0	0	0	1	0	0	0	0	0	Female	11.5	No	No	No	Yes	No	No	Bamboo with mud	Food Secure
Upper Active floodplain	post_aman	rural	Yes	1	0	0	0	0	0	0	0	0	0	Male	52.5	No	No	No	Yes	No	No	Tin	Severely Food Insecure Access
Upper Active floodplain	post_aman	rural	Yes	1	0	0	0	1	0	0	0	0	0	Female	20.2	Yes	Yes	Yes	Yes	No	No	Tin	Severely Food Insecure Access
Upper Active floodplain	post_aman	rural	No	1	1	0	0	0	0	0	0	0	0	Male	39	No	No	No	No	No	Yes	Tin	Severely Food Insecure Access
Upper Active floodplain	post_aman	rural	Yes	1	0	0	0	1	1	0	0	0	0	Female	4.9	No	No	No	Yes	No	Yes	Tin	Severely Food Insecure Access
Upper Active floodplain	post_aman	rural	Yes	1	0	0	0	0	0	0	0	0	0	Female	15.7	No	Yes	No	Yes	No	No	Tin	Severely Food Insecure Access
Upper Active floodplain	post_aman	rural	Yes	1	0	0	0	0	0	0	0	0	0	Female	0.4	No	No	No	Yes	No	No	Tin	Food Secure
Upper Active floodplain	post_aman	rural	No	0	0	0	0	0	0	0	0	0	0	Male	18.4	No	No	No	No	No	No	Tin	Severely Food Insecure Access
Upper Active floodplain	post_aman	rural	Yes	1	0	0	0	0	1	0	0	0	0	Female	46.1	No	No	No	No	No	No	Tin	Severely Food Insecure Access
Upper Active floodplain	post_aman	rural	Yes	1	0	0	0	0	0	0	0	0	0	Male	56	No	No	No	Yes	No	No	Tin	Food Secure
Upper Active floodplain	monsoon	rural	Yes	1	0	1	0	1	0	0	0	0	0	Female	23.3	Yes	Yes	Yes	Yes	No	Yes	Tin	Food Secure
Upper Active floodplain	monsoon	rural	Yes	1	1	0	0	1	0	0	0	0	0	Male	10.8	Yes	No	Yes	Yes	No	No	Tin	Severely Food Insecure Access
Upper Active floodplain	monsoon	rural	Yes	1	0	0	0	1	0	0	0	0	0	Female	53.7	No	No	No	Yes	No	No	Tin	Food Secure
Upper Active floodplain	monsoon	rural	Yes	1	0	0	0	1	0	0	0	0	0	Female	35.5	No	No	No	No	No	No	Tin	Food Secure
Upper Active floodplain	post_aman	rural	Yes	1	0	0	0	0	0	0	0	0	0	Female	4.5	No	No	No	No	No	No	Cane/palm/trunks	Severely Food Insecure Access
Upper Active floodplain	monsoon	rural	Yes	1	0	0	0	1	0	0	0	0	0	Male	39.2	Yes	No	Yes	No	No	No	Tin	Severely Food Insecure Access
Upper Active floodplain	post_aman	rural	Yes	1	0	1	0	1	0	0	1	0	0	Female	48.2	Yes	No	No	No	No	Yes	Tin	Severely Food Insecure Access
Upper Active floodplain	monsoon	rural	Yes	1	0	1	0	1	1	0	0	0	0	Female	57.3	Yes	No	Yes	No	No	No	Tin	Severely Food Insecure Access
Upper Active floodplain	post_aman	rural	Yes	0	0	0	0	1	1	0	0	0	0	Male	58	Yes	No	Yes	No	No	Yes	Tin	Severely Food Insecure Access
Upper Active floodplain	monsoon	rural	Yes	1	0	1	0	1	1	0	0	0	0	Male	13.9	No	No	No	No	No	No	Cane/palm/trunks	Food Secure
Upper Active floodplain	post_aman	rural	No	1	0	0	0	1	1	0	0	0	0	Female	36.1	Yes	Yes	Yes	Yes	No	No	Tin	Food Secure
Upper Active floodplain	monsoon	rural	Yes	0	0	0	0	1	0	0	0	0	0	Female	39.3	No	No	No	No	No	No	Tin	Food Secure
Upper Active floodplain	post_aman	rural	No	1	0	0	0	0	0	0	0	0	0	Female	24.8	No	No	No	No	No	No	Cane/palm/trunks	Severely Food Insecure Access
Upper Active floodplain	post_aman	rural	No	1	0	0	0	1	1	0	0	0	0	Female	31.3	No	No	No	Yes	No	No	Tin	Severely Food Insecure Access
Upper Active floodplain	post_aman	rural	Yes	1	0	1	0	0	0	0	0	0	0	Female	10.1	No	No	No	No	No	No	Tin	Food Secure
Upper Active floodplain	post_aman	rural	No	1	0	0	0	1	1	0	0	0	0	Female	51.9	No	No	No	Yes	No	No	Tin	Mildly Food Insecure Access
Upper Active floodplain	monsoon	rural	Yes	1	0	0	0	1	0	0	0	0	0	Female	49.7	No	No	No	Yes	No	Yes	Tin	Mildly Food Insecure Access
Upper Active floodplain	post_aman	rural	No	1	0	0	0	0	0	0	0	0	0	Female	27.5	No	No	No	No	No	No	Cane/palm/trunks	Severely Food Insecure Access
Upper Active floodplain	monsoon	rural	Yes	1	0	0	0	1	1	0	0	0	0	Female	22.7	No	No	No	No	No	No	Tin	Severely Food Insecure Access
Upper Active floodplain	post_aman	rural	Yes	1	0	1	0	1	0	0	0	1	0	Male	25.7	No	No	No	No	No	No	Cane/palm/trunks	Severely Food Insecure Access
Upper Active floodplain	post_aman	rural	No	1	0	0	0	1	0	0	0	0	0	Female	40.3	No	No	No	No	No	Yes	Cane/palm/trunks	Severely Food Insecure Access
Upper Active floodplain	monsoon	rural	Yes	1	0	0	0	1	0	0	0	0	0	Female	5.4	No	No	No	No	No	No	Tin	Severely Food Insecure Access
Upper Active floodplain	post_aman	rural	Yes	1	0	0	0	1	0	0	0	0	0	Female	1.3	No	No	No	No	No	No	Tin	Food Secure
Upper Active floodplain	monsoon	rural	Yes	1	1	0	0	0	0	0	0	0	0	Male	18.3	No	No	No	No	No	Yes	Tin	Food Secure
Upper Active floodplain	post_aman	rural	No	1	0	0	0	1	0	1	0	0	0	Female	49.7	No	No	No	No	No	No	Tin	Food Secure
Upper Active floodplain	monsoon	rural	Yes	0	0	1	0	1	0	0	0	0	0	Female	14.1	Yes	Yes	Yes	Yes	No	No	Tin	Food Secure
Upper Active floodplain	post_aman	rural	Yes	1	0	0	0	1	0	0	0	0	0	Male	44.6	No	No	No	No	No	No	Tin	Food Secure
Upper Active floodplain	monsoon	rural	No	0	0	0	0	0	0	0	0	0	0	Male	17.1	No	No	No	No	No	No	Cane/palm/trunks	Severely Food Insecure Access
Upper Active floodplain	monsoon	rural	Yes	1	0	0	0	1	0	0	0	0	0	Female	44.9	Yes	Yes	No	Yes	No	No	Tin	Food Secure
Upper Active floodplain	post_aman	rural	Yes	1	0	0	0	0	0	0	0	0	0	Male	8.6	No	No	No	Yes	No	Yes	Cement & Bricks	Food Secure
Upper Active floodplain	monsoon	rural	Yes	1	0	0	0	0	0	0	0	0	0	Male	22.9	No	No	No	Yes	No	No	Cement & Bricks	Food Secure
Upper Active floodplain	post_aman	rural	Yes	1	0	0	0	1	0	0	0	0	0	Female	23.1	No	No	No	Yes	No	No	Tin	Food Secure
Upper Active floodplain	post_aman	rural	No	1	0	0	0	1	0	0	0	0	0	Male	16.7	No	No	No	No	No	Yes	Tin	Severely Food Insecure Access
Upper Active floodplain	monsoon	rural	Yes	1	0	0	0	0	1	0	0	0	0	Female	33.5	No	No	No	No	No	No	Cane/palm/trunks	Food Secure
Upper Active floodplain	monsoon	rural	Yes	0	0	1	0	1	0	0	0	0	0	Male	31.9	No	No	No	No	No	No	Cane/palm/trunks	Food Secure
Upper Active floodplain	monsoon	rural	No	1	0	0	0	1	0	0	0	0	0	Male	19.2	No	No	No	No	No	No	Tin	Mildly Food Insecure Access
Upper Active floodplain	post_aman	rural	Yes	1	0	0	0	1	0	0	0	0	0	Female	44.3	No	No	No	No	No	Yes	Cane/palm/trunks	Severely Food Insecure Access
Upper Active floodplain	monsoon	rural	Yes	1	0	0	0	0	0	0	1	0	0	Female	57.1	No	Yes	No	No	No	No	Tin	Moderately Food Insecure Access
Upper Active floodplain	monsoon	rural	No	1	0	0	0	0	0	0	0	0	0	Female	46.1	No	No	No	No	No	No	Cane/palm/trunks	Severely Food Insecure Access
Upper Active floodplain	monsoon	rural	Yes	1	0	0	0	1	0	0	1	0	0	Female	55	No	No	No	No	No	Yes	Tin	Food Secure
Upper Active floodplain	monsoon	rural	Yes	1	0	1	0	1	0	0	0	0	0	Female	40.5	No	No	No	No	No	Yes	Tin	Food Secure
Upper Active floodplain	monsoon	rural	Yes	1	0	0	0	1	1	0	0	0	0	Male	31.5	No	No	No	Yes	No	No	Tin	Severely Food Insecure Access
Upper Active floodplain	post_aman	rural	Yes	1	0	1	0	1	0	0	0	1	0	Female	1.1	No	No	No	Yes	No	No	Tin	Food Secure
Upper Active floodplain	monsoon	rural	Yes	1	1	0	0	1	0	0	0	0	0	Female	15.6	Yes	No	Yes	Yes	No	No	Tin	Food Secure
Upper Active floodplain	post_aman	rural	No	1	0	0	0	0	1	0	0	0	0	Female	34.8	No	No	No	No	No	No	Tin	Severely Food Insecure Access
Upper Active floodplain	monsoon	rural	Yes	1	1	0	0	0	0	0	0	0	0	Female	24.4	Yes	Yes	Yes	Yes	No	No	Tin	Food Secure
Upper Active floodplain	monsoon	rural	Yes	1	0	0	0	1	0	0	0	0	0	Female	29.4	No	No	No	No	No	No	Cane/palm/trunks	Severely Food Insecure Access
Upper Active floodplain	post_aman	rural	No	1	0	0	0	1	1	0	0	1	1	Female	39.3	No	Yes	No	Yes	No	No	Tin	Food Secure
Upper Active floodplain	monsoon	rural	Yes	1	1	0	0	0	0	0	0	0	0	Male	29.8	Yes	Yes	Yes	No	No	Yes	Cane/palm/trunks	Food Secure
Upper Active floodplain	post_aman	rural	No	1	0	0	0	0	0	0	0	0	0	Male	36.9	No	No	No	No	No	No	Cane/palm/trunks	Severely Food Insecure Access
Upper Active floodplain	monsoon	rural	Yes	1	0	0	0	1	1	0	0	0	0	Male	48.8	No	Yes	No	No	No	No	Tin	Mildly Food Insecure Access
Upper Active floodplain	post_aman	rural	No	0	0	0	0	0	0	0	0	0	0	Male	15.3	No	No	No	Yes	No	Yes	Tin	Severely Food Insecure Access
Upper Active floodplain	monsoon	rural	Yes	1	0	0	0	0	0	0	0	0	0	Female	29.9	Yes	No	Yes	Yes	No	No	Tin	Mildly Food Insecure Access
Upper Active floodplain	post_aman	rural	No	1	0	0	0	1	1	0	0	0	0	Female	16.6	No	No	No	No	No	No	Tin	Severely Food Insecure Access
Upper Active floodplain	post_aman	rural	No	0	0	1	0	0	0	0	1	0	0	Female	14.6	No	No	No	No	No	No	Cane/palm/trunks	Severely Food Insecure Access
Upper Active floodplain	post_aman	rural	No	1	0	0	0	1	1	0	1	0	0	Male	10.4	No	No	No	No	No	No	Cane/palm/trunks	Severely Food Insecure Access
Upper Active floodplain	monsoon	rural	Yes	0	0	0	0	1	0	0	0	0	0	Male	3.6	No	No	No	No	No	Yes	Cane/palm/trunks	Severely Food Insecure Access
Upper Active floodplain	monsoon	rural	Yes	1	0	0	0	1	1	0	0	0	0	Female	23.8	No	No	No	Yes	No	Yes	Tin	Food Secure
Upper Active floodplain	monsoon	rural	Yes	1	0	0	0	1	0	0	0	0	0	Male	49.7	No	No	No	No	No	No	Tin	Severely Food Insecure Access
Upper Active floodplain	post_aman	rural	No	0	0	0	0	0	0	0	0	0	0	Male	49.1	No	No	No	No	No	No	Cane/palm/trunks	Severely Food Insecure Access
Upper Active floodplain	monsoon	rural	Yes	0	0	0	0	1	0	0	0	0	0	Male	31.7	No	No	No	Yes	No	No	Cane/palm/trunks	Food Secure
Upper Active floodplain	monsoon	rural	Yes	1	0	0	0	1	0	0	0	0	0	Female	30.1	No	No	Yes	Yes	No	Yes	Tin	Food Secure
Upper Active floodplain	monsoon	rural	No	1	0	0	0	0	0	0	0	0	0	Female	58.2	No	No	No	No	No	No	Bamboo with mud	Severely Food Insecure Access
Upper Active floodplain	monsoon	rural	Yes	1	0	0	0	0	0	0	0	0	0	Male	19.1	Yes	Yes	No	Yes	No	Yes	Tin	Food Secure
Upper Active floodplain	post_aman	rural	No	0	0	0	0	1	0	0	0	0	0	Female	1.9	No	No	No	No	No	No	Cane/palm/trunks	Severely Food Insecure Access
Upper Active floodplain	post_aman	rural	Yes	0	0	0	0	0	0	0	0	1	0	Female	13.6	No	No	No	No	No	No	Cane/palm/trunks	Food Secure
Upper Active floodplain	post_aman	rural	No	0	0	0	0	0	0	0	1	0	0	Male	1.5	Yes	Yes	No	No	No	No	Cane/palm/trunks	Severely Food Insecure Access
Upper Active floodplain	post_aman	rural	No	0	0	0	0	1	0	0	0	0	0	Male	59.5	No	No	No	No	No	No	Cane/palm/trunks	Food Secure
Upper Active floodplain	monsoon	rural	Yes	1	0	0	0	1	0	0	0	0	0	Male	36.4	No	No	No	No	No	No	Cane/palm/trunks	Food Secure
Upper Active floodplain	post_aman	rural	No	0	0	0	0	1	0	0	0	0	0	Male	48.8	No	No	No	No	No	No	Tin	Food Secure
Upper Active floodplain	monsoon	rural	Yes	1	1	0	0	1	0	0	0	0	0	Male	21.1	No	No	No	No	No	No	Cane/palm/trunks	Severely Food Insecure Access
Upper Active floodplain	post_aman	rural	Yes	1	0	0	0	1	0	0	0	0	0	Female	59.4	Yes	No	No	No	No	No	Tin	Food Secure
Upper Active floodplain	monsoon	rural	Yes	1	0	0	0	1	0	0	0	0	0	Female	11.8	No	No	No	No	No	No	Tin	Food Secure
Upper Active floodplain	monsoon	rural	Yes	1	0	0	0	1	0	0	0	0	0	Male	17.5	No	No	No	No	No	No	Tin	Moderately Food Insecure Access
Upper Active floodplain	post_aman	rural	Yes	1	1	0	0	1	0	0	0	0	0	Male	42.4	No	No	No	No	No	No	Tin	Food Secure
Upper Active floodplain	post_aman	rural	Yes	1	1	0	1	1	0	0	0	0	0	Female	19.7	No	No	No	No	No	Yes	Tin	Food Secure
Upper Active floodplain	post_aman	rural	Yes	1	1	0	0	1	0	0	0	1	0	Female	30.2	No	No	No	No	No	No	Tin	Food Secure
Upper Active floodplain	post_aman	rural	No	1	0	0	0	1	0	0	0	0	0	Female	18.5	No	No	No	Yes	No	Yes	Tin	Food Secure
Upper Active floodplain	post_aman	rural	No	0	0	0	0	0	0	0	0	0	0	Female	38.2	No	No	No	No	No	Yes	Cane/palm/trunks	Severely Food Insecure Access
Upper Active floodplain	post_aman	rural	Yes	0	0	0	0	1	0	0	0	0	0	Female	59.4	No	No	No	No	No	No	Bamboo with mud	Severely Food Insecure Access
Upper Active floodplain	post_aman	rural	Yes	1	1	0	0	1	0	0	0	0	0	Male	23.7	No	Yes	No	No	No	Yes	Tin	Food Secure
Upper Active floodplain	monsoon	rural	No	1	0	0	0	1	1	0	0	0	0	Male	39.7	No	No	No	No	No	No	Tin	Severely Food Insecure Access
Upper Active floodplain	monsoon	rural	No	1	0	0	0	0	0	0	0	0	0	Female	53.1	No	No	No	No	No	No	Cane/palm/trunks	Severely Food Insecure Access
Upper Active floodplain	monsoon	rural	No	1	0	0	0	0	1	0	0	0	0	Female	33.6	No	No	No	No	No	No	Tin	Food Secure
Upper Active floodplain	monsoon	rural	No	1	0	0	0	0	1	0	0	0	0	Male	10.7	No	No	No	No	No	No	Tin	Food Secure
Upper Active floodplain	monsoon	rural	Yes	1	0	0	0	1	0	0	0	0	0	Female	44	No	No	No	No	No	No	Cane/palm/trunks	Severely Food Insecure Access
Upper Active floodplain	monsoon	rural	Yes	1	0	0	0	1	0	0	0	0	0	Female	44	No	No	No	No	No	No	Cane/palm/trunks	Severely Food Insecure Access
Upper Active floodplain	monsoon	rural	No	0	1	1	0	1	0	0	0	0	0	Female	54.9	No	No	No	No	No	No	Tin	Severely Food Insecure Access
Upper Active floodplain	monsoon	rural	Yes	1	0	0	0	1	0	0	0	1	0	Female	33.9	No	No	No	No	No	No	Cane/palm/trunks	Food Secure
Upper Active floodplain	monsoon	rural	Yes	1	0	0	0	1	0	0	0	0	0	Female	7.7	No	No	No	No	No	No	Tin	Food Secure
Upper Active floodplain	monsoon	rural	No	1	0	0	0	1	1	0	0	0	0	Male	6.9	No	No	No	No	No	No	Cane/palm/trunks	Severely Food Insecure Access
Upper Active floodplain	monsoon	rural	Yes	1	0	0	0	1	0	0	0	0	0	Female	45.4	No	No	Yes	No	No	No	Tin	Food Secure
Upper Active floodplain	monsoon	rural	Yes	1	0	0	0	1	0	0	0	0	0	Female	28.6	No	No	No	No	No	No	Tin	Food Secure
Upper Active floodplain	monsoon	rural	Yes	1	0	0	0	1	0	0	0	0	0	Male	28.4	Yes	No	Yes	No	No	No	Tin	Food Secure
Upper Active floodplain	monsoon	rural	Yes	1	1	0	0	1	1	0	0	0	0	Female	7.4	Yes	Yes	Yes	Yes	No	Yes	Tin	Food Secure
Upper Active floodplain	monsoon	rural	Yes	1	1	0	0	1	1	0	0	0	0	Male	7.5	No	No	No	No	No	No	Tin	Severely Food Insecure Access
Upper Active floodplain	monsoon	rural	Yes	1	1	0	0	0	0	0	0	0	0	Male	41.5	No	No	No	No	No	No	Cane/palm/trunks	Mildly Food Insecure Access
Upper Active floodplain	monsoon	rural	No	1	0	1	0	1	1	0	1	0	0	Male	16.4	Yes	Yes	Yes	No	No	No	Tin	Severely Food Insecure Access
Upper Active floodplain	monsoon	rural	No	1	0	0	0	1	0	0	0	0	0	Female	7.9	Yes	Yes	No	No	No	Yes	Tin	Food Secure
Upper Active floodplain	monsoon	rural	No	1	0	0	0	1	0	0	0	0	0	Male	32.6	No	No	No	Yes	No	No	Tin	Food Secure
Upper Active floodplain	post_aman	rural	No	1	0	0	0	1	0	0	0	0	0	Male	20	No	No	No	No	No	No	Tin	Food Secure
Upper Active floodplain	post_aman	rural	Yes	1	1	0	0	1	0	0	0	0	0	Male	12.3	No	No	No	No	No	Yes	Tin	Severely Food Insecure Access
Upper Active floodplain	post_aman	rural	No	0	0	1	0	1	0	0	0	0	0	Female	8	No	No	No	No	No	No	Tin	Severely Food Insecure Access
Upper Active floodplain	post_aman	rural	Yes	1	1	0	0	0	0	0	0	0	0	Female	15.2	No	No	No	No	No	No	Cane/palm/trunks	Severely Food Insecure Access
Upper Active floodplain	post_aman	rural	Yes	0	0	0	0	0	0	0	0	0	0	Male	5.3	No	No	No	No	No	No	Tin	Severely Food Insecure Access
Upper Active floodplain	post_aman	rural	No	0	0	0	0	1	0	0	0	0	0	Female	32.6	No	No	No	No	No	No	Tin	Food Secure
Upper Active floodplain	post_aman	rural	Yes	1	0	0	0	1	0	0	0	0	0	Male	22.6	No	No	No	No	No	No	Cane/palm/trunks	Moderately Food Insecure Access
Upper Active floodplain	post_aman	rural	No	1	0	1	0	1	0	0	0	0	0	Female	47.7	No	No	No	No	No	No	Cane/palm/trunks	Severely Food Insecure Access
Upper Active floodplain	post_aman	rural	Yes	1	0	0	0	1	0	0	0	0	0	Male	10	No	No	No	No	No	No	Cane/palm/trunks	Severely Food Insecure Access
Upper Active floodplain	post_aman	rural	No	1	1	0	0	1	0	0	0	0	0	Male	38.9	No	No	No	No	No	No	Cane/palm/trunks	Food Secure
Upper Active floodplain	post_aman	rural	Yes	1	0	0	0	0	0	0	0	0	0	Male	9.2	No	Yes	No	Yes	No	No	Tin	Food Secure
Upper Active floodplain	post_aman	rural	No	1	0	0	0	1	0	0	0	0	0	Female	21.4	No	No	No	No	No	No	Cane/palm/trunks	Severely Food Insecure Access
Upper Active floodplain	post_aman	rural	Yes	1	0	0	0	1	0	0	0	1	0	Female	57.1	Yes	Yes	Yes	Yes	No	Yes	Tin	Food Secure
Upper Active floodplain	post_aman	rural	Yes	1	0	0	0	1	0	0	0	1	0	Male	58.7	No	No	No	No	No	No	Cane/palm/trunks	Severely Food Insecure Access
Upper Active floodplain	post_aman	rural	Yes	1	1	0	1	1	0	0	0	0	0	Female	25.1	Yes	No	Yes	Yes	No	No	Tin	Mildly Food Insecure Access
Upper Active floodplain	post_aman	rural	Yes	1	1	0	1	1	0	0	0	0	0	Female	37.2	Yes	Yes	Yes	Yes	No	Yes	Tin	Food Secure
Upper Active floodplain	post_aman	rural	Yes	1	1	0	1	1	0	0	0	0	0	Male	15.8	Yes	Yes	Yes	Yes	No	Yes	Tin	Food Secure
Upper Active floodplain	post_aman	rural	Yes	1	1	0	0	1	0	0	0	0	0	Female	30.8	Yes	No	Yes	No	No	No	Tin	Food Secure
Upper Active floodplain	post_aman	rural	Yes	1	0	0	0	0	1	0	0	0	0	Male	14.7	Yes	Yes	Yes	Yes	No	Yes	Tin	Food Secure
Upper Active floodplain	post_aman	rural	Yes	1	0	0	0	0	1	0	0	0	0	Female	12.9	Yes	Yes	Yes	Yes	No	Yes	Tin	Food Secure
Upper Active floodplain	post_aman	rural	Yes	1	0	0	0	0	1	0	0	0	0	Female	49.6	Yes	Yes	Yes	Yes	No	Yes	Tin	Food Secure
Upper Active floodplain	post_aman	rural	Yes	1	1	0	0	0	1	0	0	1	0	Female	49.9	Yes	No	No	No	No	No	Cane/palm/trunks	Food Secure
Upper Active floodplain	post_aman	rural	Yes	1	0	0	0	1	1	0	0	0	0	Female	4.7	Yes	No	Yes	No	No	No	Tin	Severely Food Insecure Access
Upper Active floodplain	post_aman	rural	Yes	1	1	0	0	1	0	0	0	0	0	Male	47.4	Yes	Yes	Yes	Yes	Yes	Yes	Tin	Food Secure
Upper Active floodplain	monsoon	rural	No	1	0	0	0	0	0	0	0	0	0	Male	49	No	No	No	Yes	No	No	Tin	Food Secure
Upper Active floodplain	monsoon	rural	No	0	0	0	0	0	0	0	0	0	0	Female	32.1	Yes	No	No	No	No	No	Cane/palm/trunks	Severely Food Insecure Access
Upper Active floodplain	monsoon	rural	Yes	1	0	0	0	0	0	0	0	0	0	Female	41.5	Yes	Yes	No	No	No	No	Cane/palm/trunks	Severely Food Insecure Access
Upper Active floodplain	monsoon	rural	Yes	1	1	0	0	1	0	0	0	1	0	Male	21.5	Yes	Yes	Yes	No	No	No	Tin	Severely Food Insecure Access
Upper Active floodplain	monsoon	rural	Yes	1	0	0	0	1	0	0	0	0	0	Female	44.9	No	No	No	No	No	No	Tin	Severely Food Insecure Access
Upper Active floodplain	monsoon	rural	No	1	0	0	0	0	0	0	0	0	0	Male	26.9	No	No	No	No	No	Yes	Cane/palm/trunks	Severely Food Insecure Access
Upper Active floodplain	monsoon	rural	No	0	0	0	0	0	0	0	0	0	0	Male	49.1	No	No	No	No	No	No	Cane/palm/trunks	Severely Food Insecure Access
Upper Active floodplain	monsoon	rural	No	1	0	0	0	0	0	0	0	0	0	Female	59.6	Yes	Yes	Yes	Yes	No	No	Tin	Food Secure
Upper Active floodplain	monsoon	rural	Yes	1	0	0	0	1	0	0	0	0	0	Male	15.7	No	No	No	No	No	No	Cane/palm/trunks	Severely Food Insecure Access
Upper Active floodplain	monsoon	rural	Yes	1	0	0	0	1	0	0	0	1	0	Male	23.6	No	No	No	No	No	No	Tin	Food Secure
Upper Active floodplain	monsoon	rural	Yes	0	1	0	1	1	1	0	0	0	0	Female	9.5	No	Yes	No	Yes	No	No	Tin	Food Secure
Upper Active floodplain	monsoon	rural	No	0	0	0	0	0	0	0	0	0	0	Female	4.1	No	No	No	No	No	No	Tin	Severely Food Insecure Access
Upper Active floodplain	monsoon	rural	No	0	0	0	0	0	0	0	0	0	0	Female	21.3	No	No	No	No	No	No	Tin	Food Secure
Upper Active floodplain	monsoon	rural	No	1	0	0	0	0	0	0	0	1	0	Male	14.6	No	No	No	Yes	No	No	Tin	Mildly Food Insecure Access
Upper Active floodplain	monsoon	rural	No	0	1	0	0	1	0	0	0	0	0	Female	42.1	No	Yes	Yes	Yes	No	Yes	Tin	Food Secure
Upper Active floodplain	monsoon	rural	No	0	0	0	0	0	0	0	0	0	0	Male	38.5	No	No	No	No	No	No	Tin	Severely Food Insecure Access
Upper Active floodplain	monsoon	rural	Yes	1	0	0	0	1	0	1	1	0	0	Female	20.1	No	Yes	No	Yes	No	No	Tin	Food Secure
Upper Active floodplain	monsoon	rural	No	1	1	0	0	1	0	0	0	1	0	Male	4	No	No	No	No	No	No	Tin	Severely Food Insecure Access
Upper Active floodplain	monsoon	rural	No	1	0	0	0	0	0	0	0	0	0	Male	45.9	No	No	No	No	No	No	Cane/palm/trunks	Severely Food Insecure Access
Upper Active floodplain	monsoon	rural	Yes	1	0	0	0	1	0	0	0	1	0	Female	29.8	No	Yes	No	No	No	No	Cane/palm/trunks	Severely Food Insecure Access
Upper Active floodplain	monsoon	rural	Yes	1	1	0	0	1	0	0	0	1	0	Male	9.4	No	No	Yes	Yes	No	Yes	Tin	Food Secure
Upper Active floodplain	monsoon	rural	No	1	0	0	0	1	0	0	0	0	0	Male	29.2	No	No	No	No	No	No	Tin	Food Secure
Upper Active floodplain	post_aman	rural	No	1	1	0	0	1	0	0	0	1	0	Male	53.5	No	No	No	No	No	No	Cane/palm/trunks	Severely Food Insecure Access
Upper Active floodplain	post_aman	rural	Yes	1	0	0	0	0	0	0	0	0	0	Female	53.7	No	No	No	No	No	No	Tin	Severely Food Insecure Access
Upper Active floodplain	post_aman	rural	Yes	1	0	0	0	0	0	0	0	0	0	Female	39.2	No	No	No	No	No	No	Tin	Severely Food Insecure Access
Upper Active floodplain	post_aman	rural	Yes	1	1	0	0	1	0	0	0	0	0	Male	57	No	No	No	No	No	No	Tin	Food Secure
Upper Active floodplain	post_aman	rural	Yes	1	0	0	0	1	1	0	1	0	0	Female	4.4	No	No	No	No	No	No	Tin	Food Secure
Upper Active floodplain	post_aman	rural	Yes	1	0	0	0	1	0	0	0	0	0	Male	54.6	No	No	No	No	No	No	Tin	Severely Food Insecure Access
Upper Active floodplain	post-aus	rural	Yes	1	0	1	0	0	0	0	0	0	0	Male	56.2	No	No	No	Yes	No	No	Tin	Severely Food Insecure Access
Upper Active floodplain	post-aus	rural	No	0	0	0	0	1	0	0	0	0	0	Female	38.1	No	No	No	No	No	No	Tin	Severely Food Insecure Access
Upper Active floodplain	post-aus	rural	Yes	0	0	0	0	0	0	0	0	0	0	Female	32.8	No	No	No	No	No	No	Tin	Severely Food Insecure Access
Upper Active floodplain	post-aus	rural	Yes	1	0	0	0	0	0	0	0	0	0	Female	11.1	No	No	No	No	No	No	Tin	Severely Food Insecure Access
Upper Active floodplain	post-aus	rural	No	1	0	0	0	0	0	0	0	0	0	Male	21.7	No	No	No	Yes	No	No	Tin	Severely Food Insecure Access
Upper Active floodplain	post-aus	rural	No	0	0	0	0	0	0	0	0	0	0	Female	34.8	No	No	No	No	No	No	Cane/palm/trunks	Severely Food Insecure Access
Upper Active floodplain	post-aus	rural	Yes	1	0	0	0	0	1	0	0	0	0	Female	26	No	No	No	No	No	No	Cane/palm/trunks	Severely Food Insecure Access
Upper Active floodplain	post-aus	rural	No	1	0	0	0	0	0	0	0	0	0	Male	38.7	No	No	No	No	No	No	Cane/palm/trunks	Severely Food Insecure Access
Upper Active floodplain	post-aus	rural	Yes	1	0	0	0	0	0	0	0	0	0	Female	22.3	No	No	No	No	No	No	Cane/palm/trunks	Severely Food Insecure Access
Upper Active floodplain	post-aus	rural	Yes	1	0	0	0	1	0	0	0	0	0	Female	2.9	No	No	No	Yes	No	No	Cane/palm/trunks	Food Secure
Upper Active floodplain	post-aus	rural	Yes	0	0	0	0	0	0	0	0	0	0	Female	34.9	No	No	No	Yes	No	No	Cane/palm/trunks	Severely Food Insecure Access
Upper Active floodplain	post-aus	rural	No	0	0	0	0	0	0	0	0	0	0	Female	35.9	No	No	No	No	No	No	Tin	Severely Food Insecure Access
Upper Active floodplain	post-aus	rural	Yes	1	0	0	0	0	0	1	0	0	0	Female	15.7	No	No	No	No	No	No	Cane/palm/trunks	Severely Food Insecure Access
Upper Active floodplain	post-aus	rural	Yes	1	0	0	0	0	0	0	0	0	0	Male	33.6	No	No	No	No	No	No	Tin	Severely Food Insecure Access
Upper Active floodplain	post-aus	rural	Yes	1	0	0	0	0	0	0	0	0	0	Female	22.4	No	No	No	Yes	Yes	Yes	Tin	Severely Food Insecure Access
Upper Active floodplain	post-aus	rural	Yes	1	0	0	0	0	0	0	0	0	0	Male	46.1	No	No	No	Yes	No	Yes	Tin	Food Secure
Upper Active floodplain	post-aus	rural	Yes	1	0	0	0	1	0	0	0	0	1	Female	58.7	Yes	Yes	Yes	Yes	No	Yes	Cement & Bricks	Food Secure
Upper Active floodplain	post-aus	rural	Yes	1	1	0	0	1	0	0	0	0	0	Female	46.3	Yes	Yes	Yes	Yes	No	Yes	Tin	Food Secure
Upper Active floodplain	post-aus	rural	Yes	1	0	0	0	0	1	0	0	0	0	Female	41.9	No	No	No	Yes	No	No	Tin	Severely Food Insecure Access
Upper Active floodplain	post-aus	rural	Yes	1	0	1	0	1	0	0	0	0	0	Female	33.3	No	No	No	Yes	No	No	Tin	Severely Food Insecure Access
Upper Active floodplain	post-aus	rural	No	1	0	0	0	0	0	0	0	0	0	Female	30.9	No	No	No	No	No	No	Cane/palm/trunks	Severely Food Insecure Access
Upper Active floodplain	post-aus	rural	Yes	1	0	0	0	0	0	0	0	0	0	Male	44.1	No	No	No	Yes	No	No	Tin	Severely Food Insecure Access
Upper Active floodplain	post-aus	rural	Yes	0	0	1	0	0	1	0	0	0	0	Male	21.7	No	No	No	No	No	Yes	Cane/palm/trunks	Moderately Food Insecure Access
Upper Active floodplain	post-aus	rural	Yes	0	0	0	0	0	0	0	0	0	0	Female	46.2	No	No	No	No	No	Yes	Tin	Severely Food Insecure Access
Upper Active floodplain	post-aus	rural	Yes	1	0	0	0	1	0	0	0	0	0	Female	27.5	Yes	No	Yes	Yes	No	No	Tin	Food Secure
Upper Active floodplain	post-aus	rural	Yes	1	0	0	0	0	0	0	0	0	0	Male	7.2	No	No	No	No	No	No	Tin	Food Secure
Upper Active floodplain	post-aus	rural	Yes	1	0	0	0	1	0	0	0	0	0	Male	50.7	No	No	No	No	No	No	Cane/palm/trunks	Severely Food Insecure Access
Upper Active floodplain	post-aus	rural	Yes	1	0	0	0	0	0	0	0	0	0	Female	34.5	No	No	No	No	No	No	Tin	Mildly Food Insecure Access
Upper Active floodplain	post-aus	rural	Yes	1	0	0	0	0	0	0	0	0	0	Male	12.3	No	No	No	Yes	No	Yes	Tin	Severely Food Insecure Access
Upper Active floodplain	post-aus	rural	Yes	1	0	0	0	1	1	0	0	0	0	Female	16.6	Yes	Yes	Yes	Yes	No	No	Tin	Food Secure
Upper Active floodplain	post-aus	rural	Yes	1	0	0	1	1	0	0	0	1	0	Male	48.6	No	No	No	No	No	No	Tin	Severely Food Insecure Access
Upper Active floodplain	post-aus	rural	Yes	1	0	0	0	0	0	0	0	0	0	Male	4.1	Yes	No	Yes	Yes	No	Yes	Tin	Food Secure
Upper Active floodplain	post-aus	rural	Yes	1	0	0	0	0	0	0	0	0	0	Female	3.1	No	No	No	No	No	No	Cane/palm/trunks	Severely Food Insecure Access
Upper Active floodplain	post-aus	rural	No	0	0	0	0	0	0	0	0	0	0	Male	56.9	No	No	No	No	No	No	Tin	Severely Food Insecure Access
Upper Active floodplain	post-aus	rural	Yes	1	0	0	0	0	0	0	1	0	0	Male	56.9	No	No	No	Yes	No	No	Tin	Food Secure
Upper Active floodplain	post-aus	rural	Yes	1	0	0	0	1	0	0	0	0	0	Female	36.3	No	No	No	Yes	No	No	Tin	Food Secure
Upper Active floodplain	post-aus	rural	No	1	0	0	0	1	0	0	0	0	0	Male	38	Yes	Yes	Yes	Yes	No	Yes	Tin	Food Secure
Upper Active floodplain	post-aus	rural	Yes	1	0	0	0	0	0	0	0	0	0	Female	22.6	No	No	No	Yes	No	No	Tin	Food Secure
Upper Active floodplain	post-aus	rural	Yes	1	0	0	0	1	0	0	0	1	0	Female	16.3	Yes	Yes	Yes	Yes	No	Yes	Tin	Food Secure
Upper Active floodplain	post-aus	rural	Yes	1	0	0	0	0	0	0	0	0	0	Male	1.1	No	No	No	Yes	No	No	Tin	Food Secure
Upper Active floodplain	post-aus	rural	No	1	0	0	0	0	0	0	0	0	0	Female	40.2	No	No	No	Yes	No	No	Tin	Severely Food Insecure Access
Upper Active floodplain	monsoon	rural	Yes	1	0	0	0	1	0	0	0	0	0	Male	15.2	No	No	No	No	No	No	Tin	Severely Food Insecure Access
Upper Active floodplain	monsoon	rural	No	0	1	0	0	1	0	0	0	0	0	Female	14.2	No	No	No	Yes	No	No	Tin	Food Secure
Upper Active floodplain	monsoon	rural	Yes	1	0	0	0	1	0	0	0	0	0	Male	25.3	No	No	No	Yes	No	Yes	Cement & Bricks	Food Secure
Upper Active floodplain	monsoon	rural	Yes	1	0	0	0	1	0	0	0	0	0	Female	23	No	No	No	Yes	No	Yes	Tin	Food Secure
Upper Active floodplain	monsoon	rural	Yes	1	0	0	0	1	0	0	0	1	0	Female	46.5	No	No	No	No	No	Yes	Tin	Food Secure
Upper Active floodplain	monsoon	rural	Yes	1	0	0	0	1	0	0	0	1	0	Male	8.9	No	No	No	No	No	Yes	Tin	Food Secure
Upper Active floodplain	monsoon	rural	Yes	1	0	0	0	1	0	0	0	0	0	Female	52.8	No	No	No	No	No	No	Tin	Food Secure
Upper Active floodplain	monsoon	rural	Yes	1	0	0	0	1	0	0	0	0	0	Male	51.4	No	Yes	Yes	Yes	No	Yes	Tin	Food Secure
Upper Active floodplain	monsoon	rural	No	0	1	0	0	1	1	0	0	0	0	Female	9.4	No	No	No	No	No	No	Cane/palm/trunks	Severely Food Insecure Access
Upper Active floodplain	monsoon	rural	Yes	1	1	0	0	1	0	0	0	0	0	Male	11	No	No	No	Yes	No	No	Tin	Food Secure
Upper Active floodplain	monsoon	rural	Yes	1	1	0	0	1	0	0	0	0	0	Male	41.5	Yes	Yes	No	Yes	No	Yes	Tin	Food Secure
Upper Active floodplain	monsoon	rural	Yes	1	1	0	0	1	1	0	0	0	0	Male	55.7	No	No	No	No	No	No	Tin	Severely Food Insecure Access
Upper Active floodplain	monsoon	rural	Yes	1	1	0	0	1	1	0	0	0	0	Male	19.8	No	No	No	No	No	No	Tin	Severely Food Insecure Access
Upper Active floodplain	monsoon	rural	No	1	0	0	0	1	1	0	0	0	0	Female	17.9	No	No	No	Yes	No	No	Tin	Severely Food Insecure Access
Upper Active floodplain	monsoon	rural	Yes	1	1	0	0	1	1	0	0	0	0	Female	5.1	No	No	No	No	No	No	Cane/palm/trunks	Severely Food Insecure Access
Upper Active floodplain	monsoon	rural	Yes	1	0	0	0	1	1	0	0	0	0	Male	52.6	Yes	Yes	Yes	Yes	No	Yes	Tin	Food Secure
Upper Active floodplain	monsoon	rural	Yes	1	0	0	0	1	0	0	0	0	0	Male	33.4	No	No	No	Yes	No	No	Tin	Mildly Food Insecure Access
Upper Active floodplain	monsoon	rural	No	1	0	0	0	0	1	0	0	0	0	Female	39.5	No	No	No	No	No	No	Tin	Mildly Food Insecure Access
Upper Active floodplain	monsoon	rural	Yes	1	1	0	0	1	0	0	0	0	0	Male	53.9	No	No	No	Yes	No	Yes	Tin	Food Secure
Upper Active floodplain	monsoon	rural	Yes	1	1	0	1	1	1	0	0	0	0	Female	25.4	No	Yes	No	Yes	No	Yes	Tin	Food Secure
Upper Active floodplain	monsoon	rural	Yes	0	0	0	0	0	0	0	0	0	0	Female	57	No	No	No	Yes	No	No	Tin	Severely Food Insecure Access
Upper Active floodplain	monsoon	rural	Yes	0	0	0	0	0	0	0	0	0	0	Female	8.8	No	No	No	Yes	No	No	Tin	Severely Food Insecure Access
Upper Active floodplain	monsoon	rural	Yes	1	0	0	0	1	1	0	0	0	0	Female	49.3	No	No	No	Yes	No	No	Cement & Bricks	Food Secure
Upper Active floodplain	monsoon	rural	Yes	1	1	0	0	1	1	0	0	0	0	Male	16.5	No	No	No	No	No	No	Cane/palm/trunks	Food Secure
Upper Active floodplain	monsoon	rural	No	1	0	0	0	0	1	0	0	0	0	Female	46.4	No	No	No	Yes	No	No	Tin	Food Secure
Upper Active floodplain	monsoon	rural	Yes	1	1	0	0	1	1	0	0	0	0	Male	1.4	No	No	No	Yes	No	No	Tin	Food Secure
Upper Active floodplain	monsoon	rural	Yes	0	0	0	0	0	1	0	0	0	0	Female	5.5	No	No	No	Yes	No	No	Tin	Food Secure
Upper Active floodplain	monsoon	rural	Yes	0	0	0	0	0	1	0	0	0	0	Female	11	No	No	No	Yes	No	No	Tin	Food Secure
Upper Active floodplain	monsoon	rural	No	1	0	0	0	1	0	0	0	0	0	Female	45.6	No	No	No	Yes	No	No	Cane/palm/trunks	Food Secure
Upper Active floodplain	monsoon	rural	Yes	0	1	0	0	1	0	0	0	0	0	Female	4.2	No	No	No	No	No	No	Cane/palm/trunks	Severely Food Insecure Access
Upper Active floodplain	monsoon	rural	Yes	1	0	0	0	1	0	0	0	0	0	Female	51.9	No	No	No	No	No	No	Tin	Severely Food Insecure Access
Upper Active floodplain	monsoon	rural	Yes	1	0	0	0	1	0	0	0	0	0	Female	27.8	No	No	No	No	No	No	Tin	Severely Food Insecure Access
Upper Active floodplain	monsoon	rural	Yes	1	0	0	0	0	0	0	0	0	0	Male	26.6	No	No	No	No	No	No	Tin	Severely Food Insecure Access
Upper Active floodplain	monsoon	rural	Yes	1	0	0	0	1	0	0	0	0	0	Female	46.2	No	No	No	Yes	No	Yes	Tin	Food Secure
Upper Active floodplain	monsoon	rural	Yes	1	0	0	0	0	0	0	0	0	0	Male	41.7	Yes	No	Yes	No	No	No	Tin	Food Secure
Upper Active floodplain	monsoon	rural	Yes	1	0	0	0	1	0	0	0	0	0	Female	28.7	No	No	No	No	No	No	Cane/palm/trunks	Severely Food Insecure Access
Upper Active floodplain	monsoon	rural	Yes	1	0	0	0	1	0	0	0	0	0	Male	4.8	No	No	No	No	No	No	Cane/palm/trunks	Severely Food Insecure Access
Upper Active floodplain	monsoon	rural	No	1	0	0	0	1	1	0	0	0	0	Male	33.4	Yes	Yes	Yes	Yes	No	Yes	Cement & Bricks	Food Secure
Upper Active floodplain	monsoon	rural	Yes	1	0	0	0	1	0	0	0	0	0	Male	18.9	No	No	No	Yes	No	No	Tin	Severely Food Insecure Access
Upper Active floodplain	monsoon	rural	Yes	1	0	0	0	0	0	0	0	0	0	Male	38.2	No	No	No	No	No	No	Tin	Severely Food Insecure Access
Upper Active floodplain	monsoon	rural	Yes	1	0	0	0	1	0	0	0	0	0	Female	8.4	No	No	No	Yes	No	No	Tin	Severely Food Insecure Access
Upper Active floodplain	monsoon	rural	Yes	1	0	0	0	0	1	0	0	0	0	Male	53.4	No	No	No	Yes	No	No	Tin	Severely Food Insecure Access
Upper Active floodplain	monsoon	rural	Yes	1	0	0	0	0	1	0	0	0	0	Female	40.3	No	No	No	Yes	No	No	Tin	Severely Food Insecure Access
Upper Active floodplain	monsoon	rural	Yes	1	0	0	0	0	0	0	0	0	0	Male	8.8	No	No	No	No	No	No	Tin	Severely Food Insecure Access
Upper Active floodplain	monsoon	rural	Yes	1	0	0	0	0	0	0	0	0	0	Female	39.7	No	No	No	Yes	No	No	Tin	Severely Food Insecure Access
Upper Active floodplain	post-aus	rural	Yes	1	0	0	0	0	1	0	0	0	0	Female	24.6	No	No	No	Yes	No	Yes	Tin	Severely Food Insecure Access
Upper Active floodplain	post-aus	rural	Yes	1	1	1	0	1	0	0	0	0	0	Male	20	No	No	No	No	No	No	Tin	Severely Food Insecure Access
Upper Active floodplain	post-aus	rural	Yes	1	0	0	0	0	1	0	0	0	0	Female	54.7	No	No	No	No	No	No	Cane/palm/trunks	Severely Food Insecure Access
Upper Active floodplain	post-aus	rural	Yes	1	0	0	0	0	1	0	0	0	0	Male	13.8	No	No	No	No	No	No	Cane/palm/trunks	Severely Food Insecure Access
Upper Active floodplain	post-aus	rural	Yes	1	1	0	0	1	0	0	0	0	0	Male	26.6	No	No	No	Yes	No	No	Tin	Food Secure
Upper Active floodplain	post-aus	rural	Yes	1	0	0	0	1	1	0	0	0	0	Male	15	No	No	No	No	No	No	Tin	Severely Food Insecure Access
Upper Active floodplain	post-aus	rural	No	1	0	0	0	0	0	0	0	0	0	Female	44.1	No	No	No	No	No	No	Tin	Severely Food Insecure Access
Upper Active floodplain	post-aus	rural	Yes	1	1	1	0	1	0	0	0	0	0	Male	5.7	No	No	No	No	No	No	Tin	Food Secure
Upper Active floodplain	post-aus	rural	Yes	1	0	0	1	1	0	0	0	0	0	Female	48.2	No	No	No	No	No	No	Tin	Severely Food Insecure Access
Upper Active floodplain	post-aus	rural	Yes	1	0	0	1	1	0	0	0	0	0	Female	0.5	No	No	No	No	No	No	Tin	Severely Food Insecure Access
Upper Active floodplain	post-aus	rural	Yes	0	0	0	0	0	0	0	0	0	0	Female	35.1	No	No	No	No	No	No	Tin	Severely Food Insecure Access
Upper Active floodplain	post-aus	rural	No	1	1	0	0	0	0	0	0	0	0	Female	39.2	No	No	No	No	No	No	Cane/palm/trunks	Severely Food Insecure Access
Upper Active floodplain	post-aus	rural	No	1	1	0	0	0	0	0	0	0	0	Male	11.3	No	No	No	No	No	No	Cane/palm/trunks	Severely Food Insecure Access
Upper Active floodplain	post-aus	rural	No	1	1	0	0	0	0	0	0	0	0	Male	49.1	No	No	No	Yes	No	No	Tin	Severely Food Insecure Access
Upper Active floodplain	post-aus	rural	Yes	1	1	1	0	1	0	0	0	0	0	Male	8.8	No	No	No	No	No	No	Cane/palm/trunks	Food Secure
Upper Active floodplain	post-aus	rural	Yes	1	0	0	0	1	1	0	0	0	0	Male	6.7	No	No	No	No	No	No	Cane/palm/trunks	Severely Food Insecure Access
Upper Active floodplain	post-aus	rural	Yes	1	0	0	0	1	0	0	0	0	0	Male	59.1	No	No	No	Yes	No	No	Tin	Food Secure
Upper Active floodplain	post-aus	rural	No	0	0	0	0	0	0	0	0	0	0	Female	28	No	No	No	No	No	No	Cane/palm/trunks	Severely Food Insecure Access
Upper Active floodplain	post-aus	rural	Yes	1	0	0	0	1	0	0	1	0	0	Female	45.7	No	No	No	Yes	No	No	Tin	Severely Food Insecure Access
Upper Active floodplain	post-aus	rural	Yes	1	0	0	0	0	0	0	0	0	0	Male	55	Yes	No	Yes	Yes	No	No	Tin	Food Secure
Upper Active floodplain	post-aus	rural	Yes	0	0	0	0	1	0	0	0	0	0	Male	57.4	No	No	No	Yes	No	No	Tin	Severely Food Insecure Access
Upper Active floodplain	post-aus	rural	No	1	0	0	0	0	0	0	0	0	0	Female	23.3	No	No	No	No	No	No	Tin	Severely Food Insecure Access
Upper Active floodplain	post-aus	rural	Yes	0	0	0	0	1	0	0	0	0	0	Female	8.9	No	No	No	Yes	No	No	Tin	Food Secure
Upper Active floodplain	post-aus	rural	No	1	0	1	0	1	0	0	0	0	0	Male	26.9	Yes	No	Yes	Yes	No	No	Tin	Food Secure
Upper Active floodplain	post-aus	rural	Yes	1	0	0	0	0	0	0	0	0	0	Female	30.1	No	No	No	Yes	No	No	Tin	Food Secure
Upper Active floodplain	post-aus	rural	No	1	0	0	0	1	0	0	0	0	0	Male	19.9	No	No	No	Yes	No	Yes	Tin	Food Secure
Upper Active floodplain	post-aus	rural	Yes	1	1	0	0	1	0	0	0	0	0	Male	35.9	No	No	No	No	No	No	Cane/palm/trunks	Severely Food Insecure Access
Upper Active floodplain	post-aus	rural	Yes	1	0	0	0	1	0	0	0	0	0	Female	30.9	No	No	No	No	No	No	Tin	Severely Food Insecure Access
Upper Active floodplain	post-aus	rural	Yes	1	1	0	0	0	0	0	0	0	0	Male	28.5	No	No	No	No	No	No	Tin	Food Secure
Upper Active floodplain	post-aus	rural	Yes	1	0	0	0	1	1	0	0	1	0	Male	49.7	No	No	No	Yes	No	No	Tin	Severely Food Insecure Access
Upper Active floodplain	post-aus	rural	Yes	1	0	0	1	1	0	0	0	0	0	Male	57.5	No	Yes	Yes	Yes	No	Yes	Tin	Food Secure
Upper Active floodplain	post-aus	rural	Yes	1	0	0	1	1	0	0	0	0	0	Male	39.7	No	Yes	Yes	Yes	No	Yes	Tin	Food Secure
Upper Active floodplain	post-aus	rural	Yes	1	1	0	0	0	0	0	0	0	0	Male	39	No	No	No	No	No	No	Tin	Severely Food Insecure Access
Upper Active floodplain	post-aus	rural	Yes	1	1	0	0	0	0	0	0	0	0	Male	1.5	No	No	No	No	No	No	Tin	Severely Food Insecure Access
Upper Active floodplain	post-aus	rural	Yes	1	1	0	0	0	0	0	0	0	0	Male	45.2	No	No	No	No	No	No	Tin	Severely Food Insecure Access
Upper Active floodplain	post-aus	rural	No	1	1	0	0	0	0	0	0	0	0	Female	46.4	No	No	No	Yes	No	No	Tin	Severely Food Insecure Access
Upper Active floodplain	post-aus	rural	Yes	1	0	0	1	0	0	0	0	0	0	Male	14	No	No	No	No	No	Yes	Tin	Food Secure
Upper Active floodplain	post-aus	rural	Yes	1	0	0	0	1	0	0	0	0	0	Male	52.6	No	No	No	No	No	No	Cane/palm/trunks	Moderately Food Insecure Access
Upper Active floodplain	post-aus	rural	No	1	0	0	0	1	0	0	0	0	0	Male	12	No	No	No	No	No	No	Tin	Food Secure
Upper Active floodplain	post-aus	rural	No	1	0	0	0	1	0	0	0	0	1	Female	10.2	No	No	No	Yes	No	Yes	Tin	Food Secure
Upper Active floodplain	post-aus	rural	Yes	1	0	0	0	1	0	0	0	0	0	Male	59.2	No	No	No	No	No	No	Tin	Severely Food Insecure Access
Upper Active floodplain	post-aus	rural	No	1	0	0	0	1	0	0	0	0	0	Male	40	No	No	No	No	No	No	Tin	Food Secure
Upper Active floodplain	post-aus	rural	Yes	1	0	0	0	1	0	0	0	0	0	Male	54.9	No	No	No	Yes	No	No	Tin	Food Secure
Upper Active floodplain	post-aus	rural	Yes	1	1	0	0	1	0	0	0	0	1	Female	13	Yes	No	Yes	Yes	No	No	Tin	Mildly Food Insecure Access
Upper Active floodplain	post-aus	rural	Yes	1	0	0	0	1	0	0	0	0	0	Male	22.7	No	No	No	No	No	No	Cane/palm/trunks	Food Secure
Upper Active floodplain	post-aus	rural	Yes	1	0	0	0	1	0	0	0	0	0	Female	23.5	No	No	No	Yes	No	Yes	Cement & Bricks	Food Secure
Upper Active floodplain	post_aman	rural	Yes	1	1	0	0	1	0	0	0	0	0	Female	17.3	No	No	No	Yes	No	No	Tin	Food Secure
Upper Active floodplain	post_aman	rural	Yes	1	0	0	0	1	1	0	0	0	0	Female	12.8	No	No	Yes	Yes	No	Yes	Tin	Food Secure
Upper Active floodplain	post_aman	rural	Yes	1	0	0	0	1	0	0	0	0	0	Male	12.7	No	No	No	No	No	No	Tin	Moderately Food Insecure Access
Upper Active floodplain	post_aman	rural	Yes	1	0	0	0	1	1	0	0	0	0	Female	11.2	No	No	No	No	No	No	Tin	Severely Food Insecure Access
Upper Active floodplain	post_aman	rural	Yes	1	0	0	0	1	0	0	0	0	0	Male	38.5	No	No	No	No	No	No	Tin	Moderately Food Insecure Access
Upper Active floodplain	post_aman	rural	Yes	1	0	0	0	1	0	0	0	0	0	Female	40.6	Yes	No	No	No	No	No	Cane/palm/trunks	Mildly Food Insecure Access
Upper Active floodplain	post_aman	rural	No	1	1	0	0	1	0	0	0	0	0	Female	55.4	No	No	No	Yes	No	No	Tin	Moderately Food Insecure Access
Upper Active floodplain	post_aman	rural	No	1	0	0	0	0	0	0	0	0	0	Male	55.3	No	No	No	No	No	No	Tin	Severely Food Insecure Access
Upper Active floodplain	post_aman	rural	No	1	0	0	0	0	0	0	0	0	0	Male	45.6	No	No	No	No	No	No	Tin	Severely Food Insecure Access
Upper Active floodplain	post_aman	rural	No	1	0	0	0	1	0	0	0	0	0	Male	45.3	No	No	No	No	No	No	Tin	Severely Food Insecure Access
Upper Active floodplain	post_aman	urban	Yes	1	0	0	0	1	0	0	0	0	0	Female	51.9	No	No	No	No	No	No	Tin	Severely Food Insecure Access
Upper Active floodplain	post_aman	urban	Yes	0	0	0	0	1	1	0	0	0	0	Female	42.8	No	No	No	Yes	No	No	Cane/palm/trunks	Food Secure
Upper Active floodplain	post_aman	urban	No	1	0	0	0	1	0	0	0	0	0	Female	47.4	No	No	No	No	No	No	Tin	Severely Food Insecure Access
Upper Active floodplain	post_aman	urban	Yes	1	0	0	0	1	1	0	0	0	0	Female	3	No	No	No	No	No	No	Bamboo with mud	Severely Food Insecure Access
Upper Active floodplain	post_aman	urban	Yes	1	0	0	0	1	0	0	0	0	0	Female	40.9	No	No	No	Yes	No	Yes	Bamboo with mud	Severely Food Insecure Access
Upper Active floodplain	post_aman	urban	Yes	1	0	0	0	1	0	0	0	0	0	Male	31.5	No	No	No	No	No	No	Tin	Food Secure
Upper Active floodplain	post_aman	urban	Yes	1	0	0	0	1	0	0	0	0	0	Male	46.1	No	No	No	No	No	No	Bamboo with mud	Food Secure
Upper Active floodplain	post_aman	urban	No	0	0	0	0	1	0	0	0	0	0	Female	33.1	No	No	No	No	No	No	Tin	Food Secure
Upper Active floodplain	post_aman	urban	No	0	0	0	0	0	0	0	0	0	0	Female	1.2	No	No	No	No	No	No	Tin	Food Secure
Upper Active floodplain	post_aman	urban	Yes	1	0	0	0	1	1	0	0	0	0	Male	17.8	No	No	No	Yes	No	No	Tin	Food Secure
Upper Active floodplain	post_aman	rural	Yes	1	0	0	1	1	1	0	0	0	0	Male	34.6	Yes	Yes	Yes	Yes	No	No	Bamboo with mud	Mildly Food Insecure Access
Upper Active floodplain	post_aman	rural	No	0	0	0	0	1	0	0	0	0	0	Male	32.6	Yes	No	No	No	No	No	Bamboo with mud	Severely Food Insecure Access
Upper Active floodplain	post_aman	rural	No	0	0	0	0	1	0	0	0	0	0	Male	34	No	Yes	No	Yes	No	Yes	Cane/palm/trunks	Food Secure
Upper Active floodplain	post_aman	rural	No	0	0	0	0	0	0	0	0	0	0	Female	40	No	No	No	No	No	No	Tin	Severely Food Insecure Access
Upper Active floodplain	post_aman	rural	Yes	0	0	0	0	0	0	0	0	0	0	Male	25.4	No	No	No	Yes	No	No	Cane/palm/trunks	Food Secure
Upper Active floodplain	post_aman	rural	Yes	1	0	0	0	1	0	0	0	0	0	Female	50.3	No	Yes	No	Yes	No	No	Tin	Mildly Food Insecure Access
Upper Active floodplain	post_aman	rural	Yes	1	0	0	0	0	1	0	0	0	0	Female	52.9	No	No	No	No	No	No	Cement & Bricks	Severely Food Insecure Access
Upper Active floodplain	post_aman	rural	Yes	1	0	0	0	0	1	0	0	0	0	Male	2.5	No	No	No	No	No	No	Cement & Bricks	Severely Food Insecure Access
Upper Active floodplain	post_aman	rural	Yes	1	0	0	0	0	0	0	0	0	0	Male	41.5	No	No	No	Yes	No	No	Bamboo with mud	Severely Food Insecure Access
Upper Active floodplain	post_aman	rural	Yes	1	0	0	0	0	0	0	0	0	0	Female	48.1	No	No	No	No	No	No	Cane/palm/trunks	Moderately Food Insecure Access
Upper Active floodplain	post_aman	rural	Yes	1	0	0	0	1	1	0	0	0	0	Female	3.7	Yes	No	No	Yes	No	Yes	Cane/palm/trunks	Food Secure
Upper Active floodplain	post_aman	rural	Yes	1	0	0	0	1	0	0	0	0	0	Female	53.8	No	No	No	Yes	No	No	Tin	Mildly Food Insecure Access
Upper Active floodplain	post_aman	rural	Yes	0	0	0	0	1	1	0	0	0	0	Male	13.4	No	No	No	No	No	Yes	Tin	Severely Food Insecure Access
Upper Active floodplain	post_aman	rural	Yes	1	0	0	0	1	1	0	0	0	0	Male	47.9	No	No	No	No	No	No	Cane/palm/trunks	Severely Food Insecure Access
Upper Active floodplain	post_aman	rural	Yes	1	0	0	0	1	1	0	0	0	0	Female	16.8	No	No	No	Yes	No	Yes	Tin	Food Secure
Upper Active floodplain	post_aman	rural	No	1	0	0	0	0	0	0	0	0	0	Male	52.8	No	No	No	No	No	No	Bamboo with mud	Severely Food Insecure Access
Upper Active floodplain	post_aman	rural	Yes	1	0	0	0	1	0	0	0	0	0	Female	44.5	Yes	Yes	No	Yes	No	No	Cement & Bricks	Food Secure
Upper Active floodplain	post_aman	rural	No	1	0	0	0	1	1	0	0	0	0	Female	39.3	Yes	Yes	No	Yes	No	No	Tin	Mildly Food Insecure Access
Upper Active floodplain	post_aman	rural	No	1	0	0	0	0	0	0	0	0	0	Male	57.7	No	No	No	No	No	No	Tin	Severely Food Insecure Access
Upper Active floodplain	post_aman	rural	Yes	1	0	0	0	1	1	0	1	0	0	Male	35.4	No	No	No	Yes	No	No	Tin	Food Secure
Upper Active floodplain	post_aman	rural	Yes	1	0	0	0	1	1	0	0	1	0	Female	22.9	No	No	No	No	No	No	Tin	Severely Food Insecure Access
Upper Active floodplain	post_aman	rural	Yes	0	0	0	0	1	0	0	0	0	0	Male	16.3	No	No	No	No	No	No	Tin	Severely Food Insecure Access
Upper Active floodplain	post_aman	rural	Yes	1	0	0	0	1	0	0	0	1	0	Male	5.5	Yes	Yes	Yes	Yes	No	Yes	Tin	Food Secure
Upper Active floodplain	post_aman	rural	Yes	1	0	0	0	1	0	0	0	0	0	Female	51.9	No	No	No	No	No	No	Cane/palm/trunks	Severely Food Insecure Access
Upper Active floodplain	post_aman	rural	Yes	1	0	0	0	0	0	0	0	0	0	Female	20.9	No	No	No	No	No	No	Tin	Severely Food Insecure Access
Upper Active floodplain	post_aman	rural	Yes	0	0	0	0	0	0	0	0	0	0	Female	23.5	No	No	No	Yes	No	No	Tin	Food Secure
Upper Active floodplain	post_aman	rural	Yes	1	0	1	1	1	0	0	0	0	0	Male	23	No	No	No	Yes	No	No	Tin	Food Secure
Upper Active floodplain	post_aman	rural	Yes	1	0	0	0	1	0	0	0	0	0	Male	35.3	Yes	Yes	Yes	Yes	No	No	Tin	Moderately Food Insecure Access
Upper Active floodplain	post_aman	rural	No	1	0	0	0	1	0	0	0	0	0	Male	23.4	No	No	No	No	No	Yes	Tin	Food Secure
Upper Active floodplain	post_aman	rural	Yes	1	0	0	0	0	0	0	0	0	0	Female	28.9	No	No	No	No	No	Yes	Tin	Food Secure
Upper Active floodplain	post_aman	rural	No	1	0	0	0	0	0	0	0	0	0	Male	59	No	No	No	No	No	No	Tin	Mildly Food Insecure Access
Upper Active floodplain	post_aman	rural	No	0	0	0	0	1	1	0	0	0	0	Male	59.6	No	No	No	Yes	No	No	Tin	Severely Food Insecure Access
Upper Active floodplain	post_aman	rural	No	0	0	0	0	1	1	0	0	0	0	Male	38	No	No	No	Yes	No	No	Tin	Severely Food Insecure Access
Upper Active floodplain	post_aman	rural	Yes	1	0	0	0	1	1	0	0	0	0	Male	3.4	No	No	No	No	No	No	Bamboo with mud	Severely Food Insecure Access
Upper Active floodplain	post_aman	rural	Yes	1	0	0	0	1	1	0	0	0	0	Female	24.6	Yes	No	No	No	No	No	Tin	Severely Food Insecure Access
Upper Active floodplain	post_aman	rural	No	0	0	0	0	1	0	0	1	0	0	Female	38	Yes	Yes	Yes	Yes	No	No	Tin	Severely Food Insecure Access
Upper Active floodplain	post_aman	rural	No	1	1	0	1	1	0	0	0	0	0	Male	16.3	Yes	No	No	Yes	No	Yes	Tin	Mildly Food Insecure Access
Upper Active floodplain	post_aman	rural	No	1	0	0	0	0	0	0	0	0	0	Male	57.1	No	No	No	No	No	No	Cane/palm/trunks	Food Secure
Upper Active floodplain	post_aman	rural	Yes	1	0	0	0	1	0	0	0	0	0	Female	51.4	No	Yes	Yes	Yes	No	No	Cement & Bricks	Food Secure
Upper Active floodplain	post_aman	rural	No	0	0	0	0	1	0	0	0	0	0	Female	19.6	No	No	No	No	No	No	Cane/palm/trunks	Severely Food Insecure Access
Upper Active floodplain	post_aman	rural	No	0	0	0	0	0	0	0	0	0	0	Female	55.5	No	No	No	No	No	Yes	Tin	Food Secure
Upper Active floodplain	post_aman	rural	Yes	1	0	0	0	1	0	0	0	0	0	Male	52.9	No	No	No	No	No	Yes	Tin	Food Secure
Upper Active floodplain	monsoon	urban	No	0	0	0	0	0	0	0	0	0	0	Male	26.1	No	No	No	Yes	No	No	Tin	Severely Food Insecure Access
Upper Active floodplain	monsoon	urban	Yes	1	0	0	0	0	0	0	0	0	0	Female	42.5	No	No	No	No	No	No	Tin	Severely Food Insecure Access
Upper Active floodplain	monsoon	urban	No	1	0	0	0	1	0	0	0	0	0	Male	45	No	No	No	No	No	No	Tin	Severely Food Insecure Access
Upper Active floodplain	monsoon	urban	No	0	0	0	0	0	0	0	0	0	0	Female	44.2	No	No	No	Yes	No	No	Tin	Mildly Food Insecure Access
Upper Active floodplain	monsoon	urban	No	0	0	0	0	0	0	0	0	0	0	Female	41.2	No	No	No	No	No	Yes	Tin	Severely Food Insecure Access
Upper Active floodplain	monsoon	urban	No	1	0	0	0	1	0	0	0	0	0	Male	45.9	No	No	No	Yes	No	No	Tin	Severely Food Insecure Access
Upper Active floodplain	monsoon	urban	No	0	0	0	0	0	0	0	0	0	0	Female	42.2	No	No	No	Yes	No	No	Tin	Severely Food Insecure Access
Upper Active floodplain	monsoon	urban	No	1	1	0	0	0	0	0	0	0	0	Male	39.6	No	No	No	Yes	No	No	Cane/palm/trunks	Severely Food Insecure Access
Upper Active floodplain	monsoon	urban	No	1	1	0	0	0	0	0	0	0	0	Male	9.1	No	No	No	Yes	No	No	Cane/palm/trunks	Severely Food Insecure Access
Upper Active floodplain	monsoon	urban	No	1	0	0	0	1	0	0	0	0	0	Female	59.8	Yes	No	Yes	Yes	No	No	Tin	Severely Food Insecure Access
Upper Active floodplain	monsoon	urban	No	1	0	0	0	1	0	0	0	0	0	Female	34.2	No	No	No	No	No	No	Cane/palm/trunks	Severely Food Insecure Access
Upper Active floodplain	monsoon	urban	Yes	1	0	0	0	1	0	0	0	0	0	Female	54	No	No	No	Yes	No	No	Tin	Severely Food Insecure Access
Upper Active floodplain	monsoon	urban	Yes	1	0	0	0	0	0	0	0	1	0	Male	7.5	No	No	No	Yes	No	Yes	Tin	Food Secure
Upper Active floodplain	monsoon	urban	No	0	0	0	0	0	0	0	0	0	0	Male	20.1	No	No	No	No	No	No	Cane/palm/trunks	Severely Food Insecure Access
Upper Active floodplain	monsoon	urban	No	1	0	0	0	1	0	0	0	0	0	Female	44	No	No	No	Yes	No	No	Tin	Severely Food Insecure Access
Upper Active floodplain	monsoon	urban	Yes	1	0	1	0	1	0	0	0	0	1	Male	28.8	No	No	No	Yes	No	Yes	Tin	Severely Food Insecure Access
Upper Active floodplain	monsoon	urban	Yes	1	0	0	0	1	0	0	0	0	0	Male	25.5	Yes	Yes	Yes	Yes	No	No	Tin	Food Secure
Upper Active floodplain	monsoon	urban	Yes	1	0	1	0	1	1	0	0	0	0	Male	19.8	Yes	Yes	Yes	Yes	No	No	Tin	Severely Food Insecure Access
Upper Active floodplain	monsoon	urban	Yes	1	0	0	0	1	0	0	0	0	0	Female	36.1	No	No	No	Yes	No	Yes	Tin	Moderately Food Insecure Access
Upper Active floodplain	monsoon	urban	Yes	1	1	1	0	1	0	0	1	0	1	Male	57.2	Yes	Yes	Yes	Yes	Yes	Yes	Cement & Bricks	Food Secure
Upper Active floodplain	monsoon	urban	Yes	1	1	1	0	1	0	0	1	0	1	Male	28.7	Yes	Yes	Yes	Yes	Yes	Yes	Cement & Bricks	Food Secure
Upper Active floodplain	monsoon	urban	Yes	1	0	0	0	1	1	0	1	0	1	Male	22.4	No	No	Yes	Yes	No	Yes	Tin	Food Secure
Upper Active floodplain	monsoon	urban	Yes	1	0	1	0	1	0	0	1	0	0	Female	39.9	Yes	Yes	Yes	Yes	No	Yes	Tin	Food Secure
Upper Active floodplain	monsoon	urban	Yes	1	0	0	0	1	0	0	0	0	1	Male	29.5	Yes	Yes	Yes	Yes	No	Yes	Cement & Bricks	Food Secure
Upper Active floodplain	monsoon	urban	Yes	1	0	0	0	1	0	0	0	0	1	Male	10.4	Yes	Yes	Yes	Yes	No	Yes	Cement & Bricks	Food Secure
Upper Active floodplain	monsoon	urban	Yes	1	0	0	0	1	0	0	0	0	1	Male	40.4	Yes	Yes	Yes	Yes	No	Yes	Cement & Bricks	Food Secure
Upper Active floodplain	monsoon	urban	Yes	1	1	0	0	1	0	0	0	0	0	Female	21.6	No	Yes	Yes	Yes	No	No	Tin	Food Secure
Upper Active floodplain	monsoon	urban	Yes	1	0	0	0	1	0	0	0	0	0	Male	43.1	Yes	No	Yes	Yes	No	No	Cane/palm/trunks	Severely Food Insecure Access
Upper Active floodplain	monsoon	urban	Yes	1	0	0	0	0	0	0	0	0	0	Female	53.1	Yes	No	No	Yes	No	No	Tin	Food Secure
Upper Active floodplain	monsoon	urban	Yes	1	0	0	0	1	0	0	0	0	0	Female	19.7	Yes	No	Yes	Yes	No	No	Tin	Severely Food Insecure Access
Upper Active floodplain	monsoon	urban	Yes	1	0	0	0	1	0	0	0	0	0	Female	28.6	Yes	Yes	Yes	Yes	No	Yes	Cane/palm/trunks	Severely Food Insecure Access
Upper Active floodplain	monsoon	urban	Yes	1	0	0	0	1	0	0	0	0	0	Male	55.2	Yes	Yes	Yes	Yes	No	Yes	Tin	Food Secure
Upper Active floodplain	monsoon	urban	No	0	0	0	0	0	0	0	0	0	0	Female	8	No	No	No	No	No	No	Cane/palm/trunks	Severely Food Insecure Access
Upper Active floodplain	monsoon	urban	Yes	1	0	0	0	1	0	0	0	0	0	Female	49.6	No	No	No	No	No	No	Tin	Food Secure
Upper Active floodplain	monsoon	urban	Yes	1	0	0	0	1	0	0	0	0	0	Female	15.2	No	No	No	No	No	No	Tin	Food Secure
Upper Active floodplain	monsoon	urban	Yes	1	0	0	0	0	0	0	0	0	0	Male	27.9	Yes	Yes	Yes	Yes	No	Yes	Tin	Food Secure
Upper Active floodplain	monsoon	urban	No	1	0	0	0	1	0	0	0	0	0	Male	49.1	Yes	Yes	No	Yes	No	No	Tin	Severely Food Insecure Access
Upper Active floodplain	monsoon	urban	Yes	1	0	0	0	1	0	0	0	0	0	Female	55.3	Yes	No	Yes	Yes	No	Yes	Tin	Food Secure
Upper Active floodplain	monsoon	urban	Yes	1	1	0	0	0	0	0	0	0	1	Male	37.6	Yes	Yes	Yes	Yes	No	No	Tin	Mildly Food Insecure Access
Upper Active floodplain	monsoon	rural	Yes	1	0	1	0	1	0	0	0	0	0	Male	35.5	Yes	Yes	Yes	Yes	No	Yes	Tin	Food Secure
Upper Active floodplain	monsoon	rural	Yes	1	1	0	0	1	1	0	0	0	0	Female	38.9	Yes	Yes	Yes	Yes	No	Yes	Plywood	Food Secure
Upper Active floodplain	monsoon	rural	No	0	0	0	0	0	0	0	0	0	0	Male	56.9	No	No	No	No	No	Yes	Tin	Severely Food Insecure Access
Upper Active floodplain	monsoon	rural	No	0	0	0	0	0	0	0	0	0	0	Male	34.1	No	No	No	No	No	Yes	Tin	Severely Food Insecure Access
Upper Active floodplain	monsoon	rural	Yes	1	0	0	0	1	0	0	0	0	0	Male	11.4	Yes	Yes	Yes	Yes	No	No	Tin	Food Secure
Upper Active floodplain	monsoon	rural	Yes	0	0	0	0	1	0	0	0	0	0	Male	56	Yes	No	No	No	No	No	Tin	Severely Food Insecure Access
Upper Active floodplain	monsoon	rural	Yes	1	0	1	0	1	0	0	0	0	0	Female	32	Yes	No	No	No	No	No	Bamboo with mud	Food Secure
Upper Active floodplain	monsoon	rural	Yes	1	0	0	0	0	0	0	0	0	0	Female	8.3	Yes	No	No	Yes	No	No	Tin	Severely Food Insecure Access
Upper Active floodplain	monsoon	rural	Yes	0	0	0	0	1	0	0	0	0	0	Male	28.1	No	No	No	Yes	No	Yes	Tin	Severely Food Insecure Access
Upper Active floodplain	post_aman	rural	No	1	0	0	0	1	1	0	0	0	0	Female	34.4	No	No	No	Yes	No	No	Tin	Food Secure
Upper Active floodplain	post_aman	rural	Yes	1	0	0	1	1	0	0	0	0	1	Male	31.1	Yes	Yes	Yes	Yes	No	Yes	Cement & Bricks	Moderately Food Insecure Access
Upper Active floodplain	post_aman	rural	Yes	1	0	0	1	1	0	0	0	0	1	Male	14.2	Yes	Yes	Yes	Yes	No	Yes	Cement & Bricks	Moderately Food Insecure Access
Upper Active floodplain	post_aman	rural	Yes	1	0	0	0	0	0	0	0	0	0	Female	54	Yes	No	No	No	No	No	Tin	Severely Food Insecure Access
Upper Active floodplain	post_aman	rural	Yes	1	0	0	0	0	1	0	0	0	0	Male	47.5	No	No	No	No	No	No	Cane/palm/trunks	Severely Food Insecure Access
Upper Active floodplain	post_aman	rural	Yes	1	0	0	0	0	1	0	0	0	0	Female	4.4	No	No	No	No	No	No	Cane/palm/trunks	Severely Food Insecure Access
Upper Active floodplain	post_aman	rural	Yes	1	0	0	0	1	0	0	0	0	1	Male	53.6	Yes	Yes	Yes	Yes	No	Yes	Cement & Bricks	Food Secure
Upper Active floodplain	post_aman	rural	Yes	1	0	0	0	1	0	0	0	0	1	Female	7.8	Yes	Yes	Yes	Yes	No	Yes	Cement & Bricks	Food Secure
Upper Active floodplain	post_aman	rural	Yes	1	0	0	0	1	0	0	0	0	0	Male	54	No	No	No	Yes	No	No	Tin	Severely Food Insecure Access
Upper Active floodplain	post_aman	rural	Yes	0	0	0	0	0	1	0	0	0	0	Male	41.3	Yes	No	Yes	Yes	No	No	Cane/palm/trunks	Severely Food Insecure Access
Upper Active floodplain	post_aman	rural	Yes	1	0	0	0	1	1	0	0	0	0	Male	38.6	Yes	Yes	Yes	No	No	Yes	Tin	Severely Food Insecure Access
Upper Active floodplain	post_aman	rural	Yes	0	0	0	0	1	1	0	0	0	1	Female	3.9	Yes	Yes	Yes	Yes	Yes	Yes	Cement & Bricks	Food Secure
Upper Active floodplain	post_aman	rural	Yes	1	0	0	0	1	0	0	0	0	0	Female	52.9	Yes	Yes	Yes	Yes	No	No	Tin	Severely Food Insecure Access
Upper Active floodplain	post_aman	rural	Yes	1	0	1	0	1	0	0	0	0	0	Female	24.2	No	No	Yes	Yes	No	No	Tin	Severely Food Insecure Access
Upper Active floodplain	post_aman	rural	No	0	0	0	0	1	1	0	0	0	0	Male	15.8	No	Yes	No	No	No	No	Tin	Severely Food Insecure Access
Upper Active floodplain	post_aman	rural	Yes	0	0	0	0	1	1	0	0	0	0	Female	32.5	No	No	No	Yes	No	No	Bamboo with mud	Food Secure
Upper Active floodplain	post_aman	rural	Yes	1	0	0	0	1	0	0	0	0	0	Male	10.4	Yes	No	Yes	No	No	Yes	Tin	Food Secure
Upper Active floodplain	post_aman	rural	Yes	1	0	0	0	1	0	0	0	0	0	Female	31.1	Yes	No	Yes	Yes	No	No	Cement & Bricks	Food Secure
Upper Active floodplain	post_aman	rural	Yes	1	0	0	0	1	0	0	0	0	0	Female	5.3	Yes	Yes	Yes	Yes	No	No	Tin	Food Secure
Upper Active floodplain	post_aman	rural	Yes	1	0	0	0	1	0	0	0	0	0	Male	49.6	Yes	No	Yes	No	No	No	Tin	Severely Food Insecure Access
Upper Active floodplain	post_aman	rural	Yes	1	0	0	0	1	1	0	0	0	0	Female	46.4	No	Yes	No	Yes	No	Yes	Tin	Food Secure
Upper Active floodplain	post_aman	rural	Yes	1	0	0	0	1	0	0	1	0	0	Male	29.6	Yes	No	No	Yes	No	No	Tin	Severely Food Insecure Access
Upper Active floodplain	post_aman	rural	Yes	1	0	0	0	1	0	0	0	0	0	Male	23	No	No	No	Yes	No	No	Bamboo with mud	Food Secure
Upper Active floodplain	post_aman	rural	Yes	1	0	0	0	1	0	0	0	0	0	Female	46.4	Yes	Yes	Yes	No	No	No	Tin	Food Secure
Upper Active floodplain	post_aman	rural	Yes	0	0	0	1	1	0	0	0	0	0	Male	47.9	Yes	No	No	Yes	No	Yes	Tin	Moderately Food Insecure Access
Upper Active floodplain	post_aman	rural	Yes	1	0	0	0	1	0	0	0	0	0	Female	32.8	No	No	No	No	No	No	Cane/palm/trunks	Mildly Food Insecure Access
Upper Active floodplain	post_aman	rural	Yes	1	0	0	1	0	0	0	0	0	0	Female	38.8	Yes	Yes	Yes	Yes	No	No	Tin	Severely Food Insecure Access
Upper Active floodplain	post_aman	rural	Yes	1	0	0	1	0	0	0	0	0	0	Female	25.4	Yes	No	No	Yes	No	Yes	Bamboo with mud	Severely Food Insecure Access
Upper Active floodplain	post_aman	rural	No	1	0	0	0	0	0	0	0	0	0	Female	39.6	Yes	Yes	Yes	Yes	No	No	Tin	Severely Food Insecure Access
Upper Active floodplain	post_aman	rural	Yes	1	0	0	0	1	1	0	0	1	0	Male	56.4	Yes	Yes	Yes	Yes	No	Yes	Tin	Food Secure
Upper Active floodplain	post_aman	rural	Yes	1	0	0	0	1	1	0	0	1	0	Male	10.7	Yes	Yes	Yes	Yes	No	Yes	Tin	Food Secure
Upper Active floodplain	post_aman	rural	Yes	1	0	0	0	1	0	0	0	0	0	Female	58.8	Yes	No	No	No	No	No	Tin	Food Secure
Upper Active floodplain	post_aman	rural	Yes	1	0	0	0	1	1	0	0	0	0	Female	53.3	Yes	Yes	No	Yes	No	Yes	Tin	Severely Food Insecure Access
Upper Active floodplain	post_aman	rural	Yes	1	0	0	0	1	1	1	0	0	0	Male	11.4	No	Yes	No	No	No	No	Bamboo with mud	Severely Food Insecure Access
Upper Active floodplain	post_aman	rural	Yes	1	0	0	0	1	0	0	0	0	0	Female	53.4	No	No	No	No	No	No	Bamboo with mud	Severely Food Insecure Access
Upper Active floodplain	post_aman	rural	Yes	1	1	1	1	1	1	1	0	0	0	Female	30.2	Yes	Yes	Yes	Yes	No	Yes	Tin	Food Secure
Upper Active floodplain	post_aman	rural	Yes	1	0	0	0	1	1	0	0	0	0	Male	39.8	No	No	No	No	No	No	Bamboo with mud	Severely Food Insecure Access
Upper Active floodplain	post_aman	rural	Yes	1	0	0	0	1	0	0	0	1	0	Female	49.8	No	Yes	Yes	Yes	No	Yes	Tin	Food Secure
Upper Active floodplain	monsoon	rural	Yes	0	0	0	0	1	0	0	0	1	0	Female	45.7	No	No	No	No	No	No	Cane/palm/trunks	Severely Food Insecure Access
Upper Active floodplain	monsoon	rural	Yes	1	0	0	0	1	0	0	0	0	0	Male	47.9	No	No	No	No	No	No	Tin	Food Secure
Upper Active floodplain	monsoon	rural	Yes	1	0	1	0	1	0	0	0	0	0	Female	51.6	No	No	No	Yes	No	Yes	Tin	Severely Food Insecure Access
Upper Active floodplain	monsoon	rural	Yes	1	0	1	0	1	0	0	0	0	0	Female	28.2	No	No	No	Yes	No	Yes	Tin	Severely Food Insecure Access
Upper Active floodplain	monsoon	rural	Yes	1	0	0	1	1	0	0	1	0	0	Female	13.4	No	No	No	Yes	No	No	Tin	Food Secure
Upper Active floodplain	monsoon	rural	Yes	0	0	0	0	1	0	0	0	1	0	Female	27.4	No	No	No	Yes	No	No	Tin	Severely Food Insecure Access
Upper Active floodplain	monsoon	rural	Yes	1	0	0	0	1	1	0	0	0	0	Male	16.5	No	No	No	No	No	No	Tin	Food Secure
Upper Active floodplain	monsoon	rural	Yes	1	1	0	0	1	0	0	0	0	0	Male	3.2	No	No	No	Yes	No	No	Tin	Food Secure
Upper Active floodplain	monsoon	rural	Yes	1	0	0	0	1	1	0	1	0	0	Male	8.4	No	No	No	Yes	No	No	Tin	Food Secure
Upper Active floodplain	monsoon	rural	Yes	0	1	0	0	1	0	0	0	1	0	Female	32.1	No	No	No	Yes	No	No	Tin	Severely Food Insecure Access
Upper Active floodplain	monsoon	rural	No	1	0	0	0	0	0	0	0	0	0	Female	53.8	No	No	No	No	No	Yes	Tin	Severely Food Insecure Access
Upper Active floodplain	monsoon	rural	No	1	0	0	0	0	0	0	0	0	0	Female	52.9	No	No	No	No	No	No	Tin	Severely Food Insecure Access
Upper Active floodplain	monsoon	rural	No	1	0	0	1	1	0	0	0	0	0	Female	9.5	No	No	No	No	No	Yes	Tin	Food Secure
Upper Active floodplain	monsoon	rural	No	1	0	0	1	1	0	0	0	0	0	Female	58.8	No	No	No	Yes	No	No	Tin	Severely Food Insecure Access
Upper Active floodplain	monsoon	rural	Yes	1	0	1	0	1	0	0	1	1	0	Female	3.3	Yes	Yes	Yes	Yes	No	Yes	Tin	Food Secure
Upper Active floodplain	monsoon	rural	No	1	0	0	0	1	0	0	0	0	0	Male	8.8	Yes	No	Yes	Yes	No	No	Tin	Food Secure
Upper Active floodplain	monsoon	rural	No	1	0	0	0	1	1	0	0	0	0	Female	17.6	Yes	No	Yes	Yes	No	Yes	Tin	Food Secure
Upper Active floodplain	monsoon	rural	Yes	1	0	0	0	1	0	0	0	0	0	Male	24.2	No	No	No	No	No	No	Cane/palm/trunks	Food Secure
Upper Active floodplain	monsoon	rural	No	1	0	0	0	1	0	0	0	0	0	Male	44.6	No	No	No	No	No	No	Bamboo with mud	Severely Food Insecure Access
Upper Active floodplain	monsoon	rural	Yes	1	0	0	0	1	0	0	0	0	0	Female	28.7	No	No	No	Yes	No	No	Tin	Severely Food Insecure Access
Upper Active floodplain	monsoon	rural	No	0	0	0	0	1	0	0	0	0	0	Female	5.7	Yes	No	No	No	No	No	Cement & Bricks	Food Secure
Upper Active floodplain	monsoon	rural	No	1	0	0	0	1	0	0	0	0	0	Male	25.8	No	No	No	No	No	No	Cement & Bricks	Food Secure
Upper Active floodplain	monsoon	rural	Yes	1	0	0	0	1	0	0	0	0	0	Female	50	No	No	No	Yes	No	No	Tin	Food Secure
Upper Active floodplain	monsoon	rural	Yes	1	1	0	0	1	0	0	0	1	0	Female	51.8	Yes	Yes	Yes	Yes	No	No	Cane/palm/trunks	Severely Food Insecure Access
Upper Active floodplain	monsoon	rural	Yes	0	0	0	0	0	0	0	0	0	0	Female	47.7	Yes	Yes	No	Yes	No	No	Tin	Food Secure
Upper Active floodplain	monsoon	rural	Yes	1	1	0	0	1	0	0	0	0	0	Male	41.3	No	No	No	Yes	No	No	Tin	Food Secure
Upper Active floodplain	monsoon	rural	Yes	1	1	0	0	1	0	0	0	0	0	Female	4.8	No	No	No	Yes	No	No	Cement & Bricks	Food Secure
Upper Active floodplain	monsoon	rural	Yes	1	0	0	1	1	0	0	0	0	0	Female	29	No	No	No	No	No	Yes	Tin	Food Secure
Upper Active floodplain	monsoon	rural	Yes	1	0	0	1	1	0	0	0	0	0	Male	0.5	No	No	No	No	No	Yes	Tin	Food Secure
Upper Active floodplain	monsoon	rural	Yes	1	0	0	0	1	0	0	0	0	0	Male	16.6	No	No	No	No	No	No	Tin	Severely Food Insecure Access
Upper Active floodplain	monsoon	rural	Yes	1	0	0	0	0	0	0	0	0	0	Female	16.3	No	No	No	No	No	No	Tin	Severely Food Insecure Access
Upper Active floodplain	monsoon	rural	Yes	1	1	0	0	1	0	0	0	0	0	Female	5.1	Yes	Yes	Yes	No	No	No	Tin	Food Secure
Upper Active floodplain	monsoon	rural	No	0	0	0	0	0	0	0	0	0	0	Male	46	No	No	No	No	No	Yes	Bamboo with mud	Severely Food Insecure Access
Upper Active floodplain	monsoon	rural	Yes	1	0	0	0	1	0	0	0	0	1	Female	15.8	Yes	No	Yes	Yes	No	Yes	Cement & Bricks	Food Secure
Upper Active floodplain	monsoon	rural	Yes	1	0	0	0	1	1	0	0	0	0	Male	5.8	No	No	No	No	No	No	Tin	Food Secure
Upper Active floodplain	monsoon	rural	Yes	1	0	0	0	1	0	0	0	0	0	Male	22.4	Yes	Yes	Yes	Yes	No	Yes	No walls	Food Secure
Upper Active floodplain	monsoon	rural	Yes	1	1	0	0	1	1	0	0	1	0	Female	41.3	Yes	Yes	Yes	Yes	No	Yes	Cement & Bricks	Food Secure
Upper Active floodplain	monsoon	rural	No	0	0	0	0	0	0	0	0	0	0	Female	41.7	No	No	No	Yes	No	No	Bamboo with mud	Food Secure
Upper Active floodplain	monsoon	rural	Yes	1	0	0	0	1	0	0	0	0	0	Male	37.5	No	No	No	Yes	No	No	Tin	Food Secure
Upper Active floodplain	monsoon	rural	Yes	1	0	0	0	0	0	0	0	0	0	Female	24.3	No	No	No	Yes	No	No	Tin	Food Secure
Upper Active floodplain	monsoon	rural	No	1	0	0	0	1	0	0	0	0	0	Female	59.2	No	No	No	Yes	No	No	Tin	Food Secure
Upper Active floodplain	post_aman	rural	Yes	1	0	0	0	1	0	0	0	0	0	Male	27.6	Yes	No	Yes	No	No	No	Tin	Food Secure
Upper Active floodplain	post_aman	rural	Yes	1	0	0	0	1	0	0	0	0	0	Male	51.7	Yes	No	No	Yes	No	No	Tin	Food Secure
Upper Active floodplain	post_aman	rural	Yes	1	0	0	1	1	0	0	1	0	0	Male	39.8	Yes	No	Yes	Yes	No	No	Tin	Food Secure
Upper Active floodplain	post_aman	rural	Yes	1	0	0	0	1	0	0	0	0	1	Female	52.1	Yes	Yes	Yes	Yes	No	Yes	Cement & Bricks	Food Secure
Upper Active floodplain	post_aman	rural	Yes	1	0	0	0	1	0	0	0	0	1	Female	9.7	Yes	Yes	Yes	Yes	No	Yes	Cement & Bricks	Food Secure
Upper Active floodplain	post_aman	rural	Yes	1	0	0	0	1	0	0	0	0	1	Female	6	Yes	Yes	Yes	Yes	No	Yes	Cement & Bricks	Food Secure
Upper Active floodplain	post_aman	rural	Yes	1	0	0	0	1	0	0	0	1	0	Female	30.9	No	No	No	Yes	No	No	Tin	Food Secure
Upper Active floodplain	post_aman	rural	Yes	1	0	0	0	1	0	0	0	0	0	Female	49.5	No	No	No	Yes	No	Yes	Tin	Food Secure
Upper Active floodplain	post_aman	rural	Yes	1	0	0	0	1	0	0	0	0	0	Female	13.2	Yes	Yes	Yes	Yes	No	Yes	Tin	Food Secure
Upper Active floodplain	post_aman	rural	Yes	1	1	0	0	1	0	0	0	0	0	Female	32.5	No	No	No	Yes	No	No	Tin	Food Secure
Upper Active floodplain	post_aman	rural	Yes	1	0	0	0	0	0	0	0	0	0	Female	32.9	No	No	No	Yes	No	No	Tin	Moderately Food Insecure Access
Upper Active floodplain	post_aman	rural	Yes	1	1	0	0	1	0	0	0	0	0	Male	3.5	No	No	No	No	No	Yes	Tin	Food Secure
Upper Active floodplain	post_aman	rural	Yes	1	1	0	0	1	1	0	0	0	0	Male	38.4	Yes	Yes	Yes	Yes	No	Yes	Tin	Food Secure
Upper Active floodplain	post_aman	rural	Yes	1	1	0	0	1	0	0	0	1	0	Female	13.2	Yes	Yes	Yes	Yes	No	Yes	Tin	Food Secure
Upper Active floodplain	post_aman	rural	Yes	1	1	0	0	1	0	0	0	0	0	Female	54.4	No	No	No	Yes	No	No	Tin	Food Secure
Upper Active floodplain	post_aman	rural	No	1	0	0	0	0	0	0	1	0	0	Male	24	Yes	Yes	Yes	Yes	No	No	Tin	Food Secure
Upper Active floodplain	post_aman	rural	Yes	1	0	0	0	0	0	0	0	1	0	Female	8.2	Yes	Yes	Yes	Yes	No	No	Tin	Food Secure
Upper Active floodplain	post_aman	rural	No	1	0	0	0	1	0	0	0	1	0	Female	21.7	Yes	Yes	Yes	Yes	No	Yes	Tin	Food Secure
Upper Active floodplain	post_aman	rural	Yes	1	1	0	0	1	0	0	0	0	0	Male	30.7	Yes	Yes	Yes	Yes	No	No	Cement & Bricks	Food Secure
Upper Active floodplain	post_aman	rural	Yes	1	0	0	0	1	0	0	1	0	0	Female	30.5	Yes	No	Yes	Yes	No	No	Tin	Food Secure
Upper Active floodplain	post_aman	rural	Yes	0	0	0	0	1	0	0	1	0	0	Male	19.1	Yes	No	Yes	Yes	No	No	Tin	Food Secure
Upper Active floodplain	post_aman	rural	No	1	0	0	0	0	0	0	0	0	0	Female	39.6	Yes	No	No	Yes	No	No	Tin	Severely Food Insecure Access
Upper Active floodplain	post_aman	rural	No	1	0	0	0	1	0	0	0	0	0	Male	50.3	Yes	Yes	Yes	Yes	No	No	Cement & Bricks	Food Secure
Upper Active floodplain	post_aman	rural	Yes	1	0	0	0	1	0	0	0	0	0	Female	15.6	Yes	Yes	Yes	No	No	No	Tin	Food Secure
Upper Active floodplain	post_aman	rural	Yes	1	0	0	0	1	0	0	0	0	0	Male	16.3	Yes	Yes	Yes	Yes	No	No	Tin	Food Secure
Upper Active floodplain	post_aman	rural	Yes	1	1	0	0	1	0	0	0	0	0	Female	26.4	No	No	No	No	No	Yes	Tin	Moderately Food Insecure Access
Upper Active floodplain	post_aman	rural	Yes	0	1	0	0	1	0	0	0	0	0	Male	28.4	No	No	No	No	No	No	Tin	Severely Food Insecure Access
Upper Active floodplain	post_aman	rural	Yes	1	1	1	0	1	0	0	0	0	0	Female	13.6	No	No	No	No	No	No	Tin	Food Secure
Upper Active floodplain	post_aman	rural	Yes	1	0	0	0	1	0	0	0	1	0	Female	18.5	No	No	No	Yes	No	Yes	Tin	Food Secure
Upper Active floodplain	post_aman	rural	Yes	1	1	0	1	1	0	0	0	0	0	Female	35	No	No	No	No	No	No	Tin	Food Secure
Upper Active floodplain	post_aman	rural	Yes	1	1	0	0	1	0	0	0	0	0	Female	22.1	No	No	No	Yes	No	Yes	Tin	Food Secure
Upper Active floodplain	post_aman	rural	Yes	1	0	0	0	0	0	0	0	1	0	Male	42.1	No	No	No	Yes	No	Yes	Tin	Food Secure
Upper Active floodplain	post_aman	rural	Yes	1	0	0	1	1	1	1	1	1	0	Female	17.8	No	Yes	Yes	Yes	No	Yes	Cement & Bricks	Food Secure
Upper Active floodplain	post_aman	rural	Yes	1	0	0	0	1	0	0	0	1	0	Male	26	No	Yes	Yes	Yes	No	No	Cement & Bricks	Food Secure
Upper Active floodplain	post_aman	rural	Yes	1	1	0	0	1	0	0	0	0	0	Male	6.6	No	Yes	No	Yes	No	Yes	Cement & Bricks	Food Secure
Upper Active floodplain	post_aman	rural	Yes	1	1	1	0	1	0	0	0	0	0	Male	15.4	Yes	No	Yes	Yes	No	Yes	Tin	Food Secure
Upper Active floodplain	post_aman	rural	Yes	1	0	0	0	1	0	0	0	0	1	Male	46.9	Yes	Yes	Yes	Yes	No	No	Tin	Food Secure
Upper Active floodplain	post_aman	rural	Yes	1	0	0	0	0	0	0	1	0	0	Female	50.6	Yes	No	Yes	Yes	No	No	Tin	Food Secure
Upper Active floodplain	post_aman	rural	Yes	1	0	0	0	0	0	0	0	0	0	Male	22.5	No	No	No	No	No	Yes	Bamboo with mud	Severely Food Insecure Access
Upper Active floodplain	post_aman	rural	Yes	1	0	0	0	1	0	1	0	1	0	Female	47.4	No	No	No	Yes	No	Yes	Tin	Food Secure
Upper Active floodplain	post_aman	rural	Yes	1	0	0	0	1	0	1	0	1	0	Female	9.5	No	No	No	Yes	No	Yes	Tin	Food Secure
Upper Active floodplain	post_aman	rural	Yes	1	0	0	0	1	0	0	0	0	0	Male	21.2	No	No	No	Yes	No	No	Tin	Severely Food Insecure Access
Upper Active floodplain	post_aman	rural	No	1	0	1	0	1	0	1	0	0	0	Female	46	Yes	No	Yes	Yes	No	Yes	Tin	Food Secure
Upper Active floodplain	post_aman	rural	Yes	1	0	0	0	1	0	0	1	1	0	Female	46.5	No	No	No	Yes	No	Yes	Cement & Bricks	Food Secure
Northwest floodplain	post-aus	rural	Yes	1	0	0	0	1	0	0	0	0	0	Male	40.8	No	No	Yes	Yes	No	No	Cement & Bricks	Food Secure
Northwest floodplain	post-aus	rural	No	1	0	0	0	0	0	0	0	0	0	Male	56.6	No	No	No	Yes	No	No	Dirt	Severely Food Insecure Access
Northwest floodplain	post-aus	rural	Yes	1	0	0	0	0	0	0	0	0	0	Female	40.5	No	No	No	Yes	No	Yes	Dirt	Severely Food Insecure Access
Northwest floodplain	post-aus	rural	No	0	0	0	0	0	0	0	0	0	0	Male	41.9	No	No	No	Yes	No	Yes	Dirt	Severely Food Insecure Access
Northwest floodplain	post-aus	rural	Yes	1	0	0	0	0	0	0	0	0	0	Female	33.7	No	No	No	No	No	Yes	Dirt	Severely Food Insecure Access
Northwest floodplain	post-aus	rural	No	1	0	1	0	0	0	0	0	0	0	Male	58.4	No	No	No	Yes	No	No	Dirt	Food Secure
Northwest floodplain	post-aus	rural	Yes	1	0	0	0	0	0	0	0	0	0	Male	11.7	No	No	No	No	No	No	Dirt	Moderately Food Insecure Access
Northwest floodplain	post-aus	rural	Yes	1	0	0	0	1	0	0	0	0	0	Female	3	No	No	No	No	No	No	Dirt	Severely Food Insecure Access
Northwest floodplain	post-aus	rural	Yes	1	1	1	0	1	0	0	0	0	0	Female	40.5	No	Yes	Yes	Yes	No	Yes	Cement & Bricks	Food Secure
Northwest floodplain	post-aus	rural	Yes	1	1	1	0	1	0	0	0	0	0	Female	12.2	No	Yes	Yes	Yes	No	Yes	Cement & Bricks	Food Secure
Northwest floodplain	post-aus	rural	Yes	1	0	1	0	1	0	0	0	0	0	Female	56.1	No	No	No	Yes	No	No	Dirt	Severely Food Insecure Access
Northwest floodplain	post-aus	rural	Yes	1	0	0	0	0	0	0	0	0	0	Male	35.7	No	No	No	Yes	No	Yes	Dirt	Food Secure
Northwest floodplain	post-aus	rural	No	1	0	0	0	0	0	0	1	1	0	Male	6	No	No	No	Yes	No	No	Dirt	Food Secure
Northwest floodplain	post-aus	rural	Yes	1	0	0	0	0	1	0	0	0	0	Female	33.3	No	No	No	Yes	No	Yes	Cement & Bricks	Food Secure
Northwest floodplain	post-aus	rural	Yes	1	0	0	0	0	1	0	0	0	0	Male	3.6	No	No	No	Yes	No	Yes	Cement & Bricks	Food Secure
Northwest floodplain	post-aus	rural	Yes	1	0	0	0	0	0	0	0	0	0	Female	27.2	No	No	No	Yes	No	No	Dirt	Food Secure
Northwest floodplain	post-aus	rural	No	1	1	0	0	1	0	0	0	0	0	Female	20.7	No	No	No	Yes	No	Yes	Dirt	Food Secure
Northwest floodplain	post-aus	rural	Yes	1	0	0	0	0	0	0	0	0	0	Female	30.1	No	No	No	Yes	No	No	Dirt	Food Secure
Northwest floodplain	post-aus	rural	Yes	1	0	0	0	0	1	0	0	0	0	Male	38.8	No	No	No	Yes	No	Yes	Cement & Bricks	Food Secure
Northwest floodplain	post-aus	rural	Yes	1	0	0	0	0	0	0	0	0	0	Male	35.4	No	No	No	No	No	No	Cane/palm/trunks	Food Secure
Northwest floodplain	post-aus	rural	Yes	1	1	1	0	0	0	0	0	0	0	Male	21.1	No	No	No	Yes	No	Yes	Bamboo with mud	Moderately Food Insecure Access
Northwest floodplain	post-aus	rural	Yes	1	0	1	0	1	0	0	0	0	1	Male	19.5	No	Yes	Yes	Yes	No	Yes	Cement & Bricks	Food Secure
Northwest floodplain	post-aus	rural	Yes	1	0	0	0	0	0	0	0	0	0	Male	54.7	No	No	No	No	No	Yes	Cement & Bricks	Food Secure
Northwest floodplain	post-aus	rural	Yes	1	0	0	0	0	0	0	0	0	0	Male	23.9	No	No	No	No	No	Yes	Cement & Bricks	Food Secure
Northwest floodplain	post-aus	rural	Yes	1	0	0	0	0	0	0	0	0	0	Male	46.9	No	No	No	No	No	Yes	Bamboo with mud	Food Secure
Northwest floodplain	post-aus	rural	Yes	1	0	0	0	0	0	0	0	0	1	Male	42.2	No	Yes	Yes	Yes	No	Yes	Cement & Bricks	Food Secure
Northwest floodplain	post-aus	rural	Yes	1	0	0	0	0	0	0	0	0	0	Male	56.6	No	No	No	Yes	No	No	Cane/palm/trunks	Food Secure
Northwest floodplain	post-aus	rural	Yes	0	0	0	0	0	0	0	0	0	0	Female	46.3	No	No	No	Yes	No	No	Bamboo with mud	Severely Food Insecure Access
Northwest floodplain	post-aus	rural	Yes	1	0	0	0	0	0	0	0	0	1	Male	54.6	No	No	No	Yes	No	No	Cement & Bricks	Food Secure
Northwest floodplain	post-aus	rural	Yes	1	0	0	0	0	1	0	0	0	0	Female	37.6	Yes	Yes	Yes	Yes	No	Yes	Cement & Bricks	Food Secure
Northwest floodplain	post-aus	rural	No	1	0	0	0	1	0	0	0	0	0	Male	19.3	No	No	No	No	No	No	Dirt	Severely Food Insecure Access
Northwest floodplain	post-aus	rural	Yes	1	0	0	0	0	0	0	0	0	0	Male	57.9	No	No	No	Yes	No	No	Dirt	Severely Food Insecure Access
Northwest floodplain	post-aus	rural	Yes	1	0	1	0	0	0	0	0	0	0	Male	26.9	No	No	No	Yes	No	No	Cement & Bricks	Food Secure
Northwest floodplain	post-aus	rural	No	1	0	0	0	0	0	0	0	0	0	Male	8	No	No	No	Yes	No	No	Dirt	Severely Food Insecure Access
Northwest floodplain	post-aus	rural	No	1	0	1	0	1	0	0	0	0	0	Male	29.5	No	No	No	Yes	No	Yes	Dirt	Severely Food Insecure Access
Northwest floodplain	post-aus	rural	Yes	1	0	0	0	1	0	0	0	0	0	Male	8.8	No	No	No	Yes	No	No	Dirt	Food Secure
Northwest floodplain	post-aus	rural	Yes	1	0	0	0	1	0	0	0	0	0	Female	18.3	No	No	No	Yes	No	No	Dirt	Food Secure
Northwest floodplain	monsoon	rural	Yes	1	0	0	0	1	1	0	0	0	1	Female	40	Yes	Yes	Yes	Yes	No	Yes	Cement & Bricks	Food Secure
Northwest floodplain	monsoon	rural	Yes	1	0	0	0	1	1	1	1	0	1	Male	9.6	Yes	Yes	Yes	Yes	No	Yes	Cement & Bricks	Food Secure
Northwest floodplain	monsoon	rural	Yes	1	0	0	0	1	0	0	0	0	1	Male	32.3	Yes	Yes	Yes	Yes	Yes	Yes	Cement & Bricks	Food Secure
Northwest floodplain	monsoon	rural	Yes	1	0	0	0	1	1	0	1	0	1	Female	14.2	Yes	Yes	Yes	Yes	Yes	Yes	Cement & Bricks	Food Secure
Northwest floodplain	monsoon	rural	Yes	1	0	1	0	1	1	0	1	1	1	Male	41.5	Yes	Yes	Yes	Yes	No	Yes	Cement & Bricks	Food Secure
Northwest floodplain	monsoon	rural	Yes	1	0	1	0	1	1	0	0	0	1	Female	16.6	Yes	Yes	Yes	Yes	Yes	Yes	Cement & Bricks	Food Secure
Northwest floodplain	monsoon	rural	Yes	1	0	0	0	1	0	0	0	0	1	Female	58	Yes	Yes	Yes	Yes	Yes	Yes	Cement & Bricks	Food Secure
Northwest floodplain	monsoon	rural	Yes	1	0	1	0	1	1	0	0	0	1	Male	16	Yes	Yes	Yes	Yes	Yes	No	Cement & Bricks	Food Secure
Northwest floodplain	post-aus	rural	Yes	1	0	0	1	1	0	0	0	0	1	Female	7.3	Yes	Yes	Yes	Yes	No	Yes	Cement & Bricks	Food Secure
Northwest floodplain	post-aus	rural	Yes	1	0	0	1	0	0	0	0	0	0	Male	9.2	Yes	No	Yes	No	No	Yes	Dirt	Mildly Food Insecure Access
Northwest floodplain	post-aus	rural	Yes	1	0	0	0	1	0	0	0	1	1	Female	46	Yes	Yes	Yes	Yes	No	No	Cement & Bricks	Mildly Food Insecure Access
Northwest floodplain	post-aus	rural	Yes	1	0	0	0	0	0	0	0	0	1	Male	35	Yes	No	No	No	No	No	Cement & Bricks	Severely Food Insecure Access
Northwest floodplain	post-aus	rural	Yes	1	0	0	0	1	0	0	0	0	1	Female	33.7	No	No	No	No	No	Yes	Dirt	Moderately Food Insecure Access
Northwest floodplain	post-aus	rural	Yes	1	0	0	0	1	0	0	0	0	0	Male	43.3	No	No	No	No	No	No	Dirt	Food Secure
Northwest floodplain	post-aus	rural	Yes	1	0	1	0	0	0	0	0	0	0	Male	21.3	No	Yes	No	No	No	No	Dirt	Mildly Food Insecure Access
Northwest floodplain	post-aus	rural	Yes	1	0	0	0	1	1	0	0	0	0	Female	40.8	Yes	Yes	Yes	Yes	No	No	Tin	Food Secure
Northwest floodplain	post-aus	rural	Yes	0	0	0	0	1	0	0	0	0	0	Male	24.1	Yes	No	No	No	No	No	Tin	Moderately Food Insecure Access
Northwest floodplain	post-aus	rural	No	1	0	0	0	0	0	0	0	0	0	Male	53.7	Yes	No	Yes	Yes	No	No	Tin	Severely Food Insecure Access
Northwest floodplain	post-aus	rural	Yes	1	0	0	0	1	0	0	0	0	0	Male	46.9	Yes	No	No	No	No	No	Cane/palm/trunks	Food Secure
Northwest floodplain	post-aus	rural	No	1	0	0	0	0	0	0	0	0	0	Male	54.1	No	No	No	No	No	No	Tin	Food Secure
Northwest floodplain	post-aus	rural	No	1	0	0	0	0	0	0	0	0	0	Female	51.8	No	No	No	No	No	Yes	Tin	Food Secure
Northwest floodplain	post-aus	rural	Yes	1	1	0	0	1	0	0	0	0	0	Female	4.1	Yes	Yes	Yes	Yes	No	No	Tin	Mildly Food Insecure Access
Northwest floodplain	post-aus	rural	No	1	0	0	0	0	0	0	0	0	0	Female	53.7	Yes	No	Yes	Yes	No	No	Tin	Food Secure
Northwest floodplain	post-aus	rural	Yes	1	0	0	0	1	0	0	0	0	0	Male	25.7	Yes	Yes	Yes	No	No	No	Tin	Food Secure
Northwest floodplain	post-aus	rural	Yes	1	0	0	0	1	1	0	0	0	0	Female	31.1	No	No	No	No	No	Yes	Cane/palm/trunks	Severely Food Insecure Access
Northwest floodplain	post-aus	rural	Yes	1	0	0	0	1	1	0	0	0	0	Male	12.6	No	No	No	No	No	Yes	Cane/palm/trunks	Severely Food Insecure Access
Northwest floodplain	post-aus	rural	No	1	0	0	0	1	0	0	0	0	0	Female	52.4	No	No	No	Yes	No	Yes	Tin	Food Secure
Northwest floodplain	monsoon	rural	Yes	1	0	0	0	0	0	0	0	0	0	Female	45.2	No	No	No	No	No	Yes	Dirt	Food Secure
Northwest floodplain	monsoon	rural	No	1	0	0	0	0	0	0	0	0	0	Female	47.5	No	No	No	Yes	No	Yes	Dirt	Moderately Food Insecure Access
Northwest floodplain	monsoon	rural	Yes	1	0	1	0	1	1	0	0	0	0	Male	17.8	No	No	No	Yes	No	No	Cane/palm/trunks	Severely Food Insecure Access
Northwest floodplain	monsoon	rural	Yes	1	0	0	0	1	0	0	0	0	1	Male	47.4	No	No	No	Yes	No	No	Tin	Food Secure
Northwest floodplain	monsoon	rural	Yes	1	0	0	0	0	0	0	0	0	0	Female	53.3	Yes	No	Yes	No	No	No	Cement & Bricks	Food Secure
Northwest floodplain	monsoon	rural	No	1	0	1	0	1	0	0	0	0	0	Female	27.4	Yes	Yes	Yes	Yes	No	No	Dirt	Mildly Food Insecure Access
Northwest floodplain	monsoon	rural	No	1	1	0	0	0	0	0	0	0	1	Male	24.5	Yes	Yes	Yes	Yes	No	No	Tin	Food Secure
Northwest floodplain	monsoon	rural	Yes	1	1	0	0	1	1	0	1	0	0	Male	6.5	No	No	No	No	No	No	Tin	Severely Food Insecure Access
Northwest floodplain	monsoon	rural	Yes	1	1	0	0	1	1	0	0	0	0	Male	45.7	No	Yes	No	Yes	No	Yes	Dirt	Food Secure
Northwest floodplain	monsoon	rural	Yes	1	1	0	0	1	1	0	0	0	0	Male	45.7	No	Yes	No	Yes	No	Yes	Dirt	Food Secure
Northwest floodplain	monsoon	rural	No	0	0	0	0	0	0	0	0	0	0	Female	58	No	No	No	Yes	No	No	Dirt	Severely Food Insecure Access
Northwest floodplain	monsoon	rural	No	0	0	0	0	0	0	0	0	0	0	Male	33	No	No	No	Yes	No	No	Dirt	Severely Food Insecure Access
Northwest floodplain	monsoon	rural	No	0	0	0	0	0	0	0	0	0	0	Male	44.4	No	No	No	No	No	No	Bamboo with mud	Severely Food Insecure Access
Northwest floodplain	monsoon	rural	No	0	0	0	0	0	0	0	0	0	0	Female	9.3	No	No	No	No	No	No	Bamboo with mud	Severely Food Insecure Access
Northwest floodplain	monsoon	rural	Yes	1	0	0	0	0	1	0	0	0	0	Male	50.3	No	No	No	No	No	No	Cement & Bricks	Severely Food Insecure Access
Northwest floodplain	monsoon	rural	Yes	1	1	1	1	1	1	1	0	1	1	Male	31.3	Yes	Yes	Yes	Yes	No	Yes	Cement & Bricks	Food Secure
Northwest floodplain	monsoon	rural	Yes	1	1	1	1	1	1	1	1	1	1	Male	12.4	Yes	Yes	Yes	Yes	No	Yes	Cement & Bricks	Food Secure
Northwest floodplain	monsoon	rural	Yes	1	0	0	0	1	0	0	0	0	0	Female	57.8	Yes	Yes	Yes	Yes	No	Yes	Cement & Bricks	Food Secure
Northwest floodplain	monsoon	rural	Yes	1	0	0	0	1	0	0	0	0	0	Female	16.4	Yes	No	Yes	Yes	No	Yes	Tin	Food Secure
Northwest floodplain	monsoon	rural	No	0	0	0	0	0	0	0	0	0	0	Female	31	Yes	No	Yes	No	No	No	Cane/palm/trunks	Severely Food Insecure Access
Northwest floodplain	monsoon	rural	No	1	0	0	0	1	1	0	0	0	0	Male	21.9	Yes	No	No	Yes	No	No	Tin	Food Secure
Northwest floodplain	monsoon	rural	Yes	1	0	0	0	1	0	0	0	0	0	Male	45.6	No	No	No	No	No	No	Tin	Food Secure
Northwest floodplain	monsoon	rural	Yes	1	0	0	0	1	0	0	0	0	0	Female	47.3	Yes	No	Yes	Yes	No	Yes	Cane/palm/trunks	Food Secure
Northwest floodplain	monsoon	rural	Yes	1	0	0	0	0	0	0	0	0	0	Male	28.4	Yes	No	Yes	No	No	No	Cane/palm/trunks	Food Secure
Northwest floodplain	monsoon	rural	Yes	1	0	0	0	0	1	0	0	0	0	Female	13.9	Yes	No	Yes	No	No	No	Cement & Bricks	Food Secure
Northwest floodplain	monsoon	rural	Yes	1	0	0	0	1	0	0	0	1	0	Female	4.5	Yes	Yes	Yes	Yes	No	Yes	Cement & Bricks	Food Secure
Northwest floodplain	monsoon	rural	Yes	1	0	0	0	1	0	0	0	0	0	Female	21.9	No	No	No	Yes	No	No	Cane/palm/trunks	Severely Food Insecure Access
Northwest floodplain	monsoon	rural	Yes	1	0	0	0	1	0	0	0	0	0	Male	55.1	No	No	No	Yes	No	No	Tin	Severely Food Insecure Access
Northwest floodplain	monsoon	rural	Yes	1	0	0	0	0	0	0	0	0	0	Female	51.7	Yes	No	Yes	No	No	No	Tin	Food Secure
Northwest floodplain	monsoon	rural	Yes	1	0	0	0	0	0	0	0	0	0	Male	8.9	Yes	No	Yes	No	No	No	Tin	Food Secure
Northwest floodplain	monsoon	rural	Yes	1	0	0	0	1	0	0	0	0	0	Female	44.1	No	No	No	No	No	No	Cane/palm/trunks	Severely Food Insecure Access
Northwest floodplain	monsoon	rural	Yes	1	0	0	0	0	0	0	0	0	0	Female	29.2	Yes	No	No	No	No	No	Cane/palm/trunks	Food Secure
Northwest floodplain	monsoon	rural	Yes	1	0	0	0	0	0	0	0	0	0	Male	31.1	No	No	No	No	No	Yes	Cane/palm/trunks	Food Secure
Northwest floodplain	monsoon	rural	Yes	1	0	0	0	1	1	0	0	0	0	Female	23.2	Yes	Yes	Yes	Yes	Yes	Yes	Cement & Bricks	Food Secure
Northwest floodplain	monsoon	rural	Yes	1	1	1	0	1	1	0	0	0	0	Male	41.1	No	No	No	No	No	No	Tin	Food Secure
Northwest floodplain	monsoon	rural	Yes	1	1	1	0	1	1	0	0	0	0	Male	20.1	No	No	No	No	No	No	Tin	Food Secure
Northwest floodplain	monsoon	rural	Yes	1	0	0	0	0	0	0	0	0	0	Female	47.5	No	No	No	Yes	No	No	Tin	Food Secure
Northwest floodplain	monsoon	rural	Yes	1	0	0	0	1	1	0	0	0	0	Male	28.5	Yes	Yes	Yes	Yes	No	No	Bamboo with mud	Food Secure
Northwest floodplain	monsoon	rural	Yes	1	1	0	0	1	1	0	0	0	0	Male	18.2	No	No	No	Yes	No	No	Bamboo with mud	Food Secure
Northwest floodplain	monsoon	rural	Yes	1	0	0	0	0	0	0	0	0	0	Male	2.9	No	No	No	No	No	No	Bamboo with mud	Food Secure
Northwest floodplain	monsoon	rural	Yes	1	1	1	1	1	1	0	0	0	0	Female	22.3	No	No	No	Yes	No	Yes	Bamboo with mud	Food Secure
Northwest floodplain	monsoon	rural	No	1	0	0	0	1	0	0	0	0	0	Male	33.1	No	No	No	Yes	No	No	Cane/palm/trunks	Food Secure
Northwest floodplain	monsoon	rural	Yes	1	0	0	0	1	0	0	0	0	0	Male	38.6	No	No	No	Yes	No	Yes	Tin	Severely Food Insecure Access
Northwest floodplain	monsoon	rural	Yes	1	0	0	0	1	1	0	0	0	0	Male	17.8	No	No	No	Yes	No	No	Tin	Food Secure
Northwest floodplain	monsoon	rural	Yes	0	0	0	0	1	0	0	0	0	0	Female	24.9	No	No	No	Yes	No	No	Tin	Severely Food Insecure Access
Northwest floodplain	monsoon	rural	Yes	0	0	0	0	1	0	0	0	0	0	Female	24.9	No	No	No	Yes	No	No	Tin	Severely Food Insecure Access
Northwest floodplain	monsoon	rural	Yes	1	0	0	0	1	1	0	0	0	0	Female	20.1	No	No	No	Yes	No	No	Cane/palm/trunks	Food Secure
Northwest floodplain	monsoon	rural	Yes	1	0	0	0	1	0	0	0	0	0	Female	24.9	No	No	No	Yes	No	No	Tin	Food Secure
Northwest floodplain	monsoon	rural	Yes	1	0	0	0	0	0	0	1	0	0	Male	41.5	No	No	No	Yes	No	No	Cane/palm/trunks	Food Secure
Northwest floodplain	monsoon	rural	No	1	0	0	0	0	0	0	0	0	0	Male	37.6	No	No	No	No	No	No	Tin	Food Secure
Northwest floodplain	monsoon	rural	No	1	0	0	0	1	1	0	0	0	0	Female	1.6	No	No	No	No	No	No	Cane/palm/trunks	Severely Food Insecure Access
Northwest floodplain	monsoon	rural	No	1	0	0	0	0	0	0	0	0	0	Male	26.4	No	No	No	No	No	No	Cane/palm/trunks	Severely Food Insecure Access
Northwest floodplain	monsoon	rural	Yes	1	0	0	0	1	0	1	1	0	0	Female	50.2	No	No	No	Yes	No	Yes	Tin	Food Secure
Northwest floodplain	monsoon	rural	Yes	1	0	0	0	1	0	1	1	0	0	Female	14.7	No	No	No	Yes	No	Yes	Tin	Food Secure
Northwest floodplain	monsoon	rural	Yes	1	0	0	0	1	0	0	0	0	0	Male	56.6	No	No	No	No	No	No	Cane/palm/trunks	Severely Food Insecure Access
Northwest floodplain	post_aman	rural	Yes	1	0	0	0	1	0	0	0	0	0	Female	46.6	Yes	No	Yes	No	No	No	Dirt	Food Secure
Northwest floodplain	post_aman	rural	Yes	1	0	0	0	1	0	0	0	0	0	Female	31.1	No	No	No	No	No	No	Dirt	Food Secure
Northwest floodplain	post_aman	rural	Yes	1	0	0	0	0	0	0	0	0	0	Female	45.5	No	No	No	No	No	No	Bamboo with mud	Severely Food Insecure Access
Northwest floodplain	post_aman	rural	Yes	1	1	0	0	1	1	0	0	0	0	Male	19.7	Yes	No	No	Yes	No	No	Dirt	Severely Food Insecure Access
Northwest floodplain	post_aman	rural	Yes	1	1	0	0	1	0	0	0	1	0	Male	25.3	No	No	No	No	No	Yes	Tin	Food Secure
Northwest floodplain	post_aman	rural	Yes	1	0	0	1	1	0	0	0	1	0	Male	28	No	No	No	Yes	No	No	Bamboo with mud	Food Secure
Northwest floodplain	post_aman	rural	Yes	1	1	0	0	1	0	0	0	0	0	Male	47.6	No	No	No	Yes	No	No	Bamboo with mud	Food Secure
Northwest floodplain	post_aman	rural	Yes	1	0	0	0	1	0	0	0	0	0	Female	39.9	Yes	No	Yes	Yes	No	No	Tin	Food Secure
Northwest floodplain	post_aman	rural	Yes	1	0	0	0	1	0	0	0	0	0	Male	40.7	No	No	No	Yes	No	No	Bamboo with mud	Food Secure
Northwest floodplain	post_aman	rural	Yes	1	0	0	0	1	0	0	0	0	0	Female	42	No	No	No	No	No	No	Tin	Food Secure
Northwest floodplain	post_aman	rural	Yes	1	1	0	0	1	0	0	0	0	0	Female	37.1	No	No	No	Yes	No	Yes	Dirt	Food Secure
Northwest floodplain	post_aman	rural	Yes	1	0	0	0	1	0	0	0	0	0	Male	17.4	Yes	Yes	Yes	Yes	No	Yes	Bamboo with mud	Food Secure
Northwest floodplain	post_aman	rural	Yes	1	1	0	0	1	0	0	0	0	0	Male	18.5	No	No	No	No	No	No	Bamboo with mud	Food Secure
Northwest floodplain	post_aman	rural	Yes	1	0	1	0	1	0	0	1	0	0	Female	20.9	Yes	Yes	Yes	Yes	No	No	Tin	Food Secure
Northwest floodplain	post_aman	rural	Yes	1	0	0	0	1	0	0	0	0	0	Female	46	Yes	No	No	No	No	No	Tin	Severely Food Insecure Access
Northwest floodplain	post_aman	rural	Yes	1	0	0	0	1	0	0	0	0	0	Female	40.9	Yes	No	No	No	No	No	Cement & Bricks	Food Secure
Northwest floodplain	post_aman	rural	Yes	1	0	1	0	1	0	0	0	0	0	Female	18.3	Yes	No	Yes	Yes	No	No	Cement & Bricks	Food Secure
Northwest floodplain	post_aman	rural	Yes	1	0	0	1	1	0	0	1	0	0	Male	48.8	Yes	No	Yes	No	No	No	Tin	Food Secure
Northwest floodplain	post_aman	rural	Yes	1	0	0	1	1	0	0	1	0	0	Female	15.3	Yes	No	Yes	No	No	No	Tin	Food Secure
Northwest floodplain	post_aman	rural	Yes	1	1	0	0	1	0	0	0	0	0	Female	48.8	Yes	No	Yes	Yes	No	No	Bamboo with mud	Food Secure
Northwest floodplain	post_aman	rural	Yes	1	1	0	0	1	0	0	0	0	0	Male	32.8	Yes	No	Yes	Yes	No	No	Cement & Bricks	Food Secure
Northwest floodplain	post_aman	rural	No	1	0	0	0	0	0	0	0	0	0	Male	24.8	Yes	No	Yes	No	No	No	Tin	Food Secure
Northwest floodplain	post_aman	rural	Yes	1	1	0	0	1	0	0	0	0	0	Female	14.6	Yes	Yes	Yes	Yes	No	Yes	Tin	Food Secure
Northwest floodplain	post_aman	rural	Yes	1	1	0	1	1	0	0	0	0	0	Male	26.4	Yes	No	Yes	No	No	No	Bamboo with mud	Food Secure
Northwest floodplain	post_aman	rural	Yes	1	0	0	0	1	0	0	0	0	0	Female	33.9	No	No	No	No	No	No	Bamboo with mud	Severely Food Insecure Access
Northwest floodplain	post_aman	rural	Yes	1	1	0	0	1	0	0	0	0	0	Male	11.7	No	No	No	Yes	No	No	Bamboo with mud	Food Secure
Northwest floodplain	post_aman	rural	Yes	1	1	0	0	1	0	0	0	0	0	Female	36.4	No	No	No	Yes	No	No	Tin	Food Secure
Northwest floodplain	post_aman	rural	Yes	1	1	0	0	1	0	0	0	0	0	Male	29.5	No	No	No	Yes	No	No	Tin	Severely Food Insecure Access
Northwest floodplain	post_aman	rural	Yes	1	1	0	0	1	1	0	0	0	0	Female	11.1	No	No	No	No	No	No	Cane/palm/trunks	Severely Food Insecure Access
Northwest floodplain	post_aman	rural	Yes	1	1	0	0	1	0	0	0	1	0	Female	24.9	Yes	Yes	Yes	Yes	No	Yes	Tin	Food Secure
Northwest floodplain	post_aman	rural	Yes	1	0	0	0	1	0	0	0	0	0	Male	28.9	No	No	No	No	No	No	Tin	Food Secure
Northwest floodplain	post_aman	rural	Yes	1	0	0	0	1	0	0	0	0	0	Female	52.6	No	No	No	Yes	No	No	Bamboo with mud	Food Secure
Northwest floodplain	post_aman	rural	Yes	1	0	0	0	1	0	0	0	0	0	Male	34.7	Yes	Yes	Yes	Yes	No	No	Tin	Food Secure
Northwest floodplain	post_aman	rural	Yes	1	0	0	0	0	0	0	0	0	0	Male	44.8	Yes	Yes	Yes	Yes	No	No	Bamboo with mud	Food Secure
Northwest floodplain	post_aman	rural	Yes	1	0	0	0	1	0	1	0	0	0	Male	1.8	Yes	No	No	No	No	No	Tin	Food Secure
Northwest floodplain	post_aman	rural	Yes	1	0	1	1	1	0	0	0	0	0	Male	10	Yes	Yes	Yes	Yes	No	No	Bamboo with mud	Food Secure
Northwest floodplain	monsoon	urban	Yes	1	0	0	0	1	1	0	0	0	1	Female	41.5	Yes	Yes	Yes	Yes	No	Yes	Cement & Bricks	Food Secure
Northwest floodplain	monsoon	urban	Yes	1	0	0	0	1	1	0	0	0	1	Female	9.9	Yes	No	No	No	No	No	Cement & Bricks	Food Secure
Northwest floodplain	monsoon	urban	Yes	1	0	0	0	1	1	0	1	0	0	Female	35.6	Yes	Yes	Yes	No	No	Yes	Cement & Bricks	Food Secure
Northwest floodplain	monsoon	urban	Yes	1	1	0	0	1	1	1	0	0	0	Male	17.4	Yes	Yes	Yes	Yes	Yes	Yes	Cement & Bricks	Food Secure
Northwest floodplain	monsoon	urban	Yes	1	0	0	0	1	1	0	0	0	0	Male	30.2	Yes	Yes	Yes	Yes	No	Yes	Cement & Bricks	Food Secure
Northwest floodplain	monsoon	urban	Yes	1	0	0	0	1	1	0	0	0	1	Male	5.8	Yes	No	Yes	No	No	No	Cement & Bricks	Food Secure
Northwest floodplain	monsoon	urban	Yes	1	0	0	0	1	1	0	1	0	0	Female	40.3	Yes	Yes	Yes	Yes	No	Yes	Bamboo with mud	Food Secure
Northwest floodplain	monsoon	urban	Yes	1	1	1	0	1	1	0	0	1	1	Male	22.4	Yes	Yes	Yes	Yes	Yes	Yes	Cement & Bricks	Food Secure
Northwest floodplain	monsoon	urban	Yes	1	1	1	0	1	1	0	0	1	1	Female	11.4	Yes	Yes	Yes	Yes	Yes	Yes	Cement & Bricks	Food Secure
Northwest floodplain	monsoon	urban	Yes	1	0	0	0	1	1	0	0	0	1	Male	7.2	Yes	Yes	Yes	No	No	No	Cement & Bricks	Food Secure
Northwest floodplain	monsoon	urban	Yes	1	0	0	0	0	0	0	1	1	1	Male	43.1	Yes	Yes	Yes	Yes	No	Yes	Cement & Bricks	Food Secure
Northwest floodplain	monsoon	urban	Yes	1	0	0	0	1	1	0	1	0	1	Male	34.4	Yes	Yes	Yes	Yes	No	Yes	Cement & Bricks	Food Secure
Northwest floodplain	post_aman	rural	Yes	1	0	0	0	1	1	0	0	1	0	Female	44.1	No	No	No	No	No	No	Dirt	Mildly Food Insecure Access
Northwest floodplain	post_aman	rural	No	1	0	0	0	1	0	0	0	0	0	Male	9.3	No	No	No	No	No	No	Cement & Bricks	Mildly Food Insecure Access
Northwest floodplain	post_aman	rural	Yes	1	0	0	0	1	0	0	1	0	0	Female	54.4	No	No	No	Yes	No	No	Cement & Bricks	Food Secure
Northwest floodplain	post_aman	rural	No	1	0	0	0	1	1	0	0	0	0	Female	48.5	No	No	No	No	No	No	Cement & Bricks	Severely Food Insecure Access
Northwest floodplain	post_aman	rural	Yes	1	0	0	1	1	1	0	0	0	0	Male	36.2	No	No	No	No	No	No	Dirt	Mildly Food Insecure Access
Northwest floodplain	post_aman	rural	Yes	1	0	0	1	1	1	0	0	0	0	Male	14.6	No	No	No	No	No	No	Dirt	Mildly Food Insecure Access
Northwest floodplain	post_aman	rural	Yes	1	0	0	0	1	1	0	1	0	0	Male	48.1	No	No	No	Yes	No	No	Cement & Bricks	Food Secure
Northwest floodplain	post_aman	rural	No	1	0	0	0	1	1	0	0	0	0	Female	31.9	No	No	No	No	No	No	Dirt	Severely Food Insecure Access
Northwest floodplain	post_aman	rural	No	1	0	0	0	1	1	0	0	0	0	Male	43.9	No	No	No	No	No	No	Bamboo with mud	Severely Food Insecure Access
Northwest floodplain	post_aman	rural	Yes	1	0	0	0	0	0	0	0	0	0	Female	37.8	No	Yes	No	Yes	No	No	Bamboo with mud	Severely Food Insecure Access
Northwest floodplain	post_aman	rural	Yes	1	0	0	0	0	0	0	0	0	0	Female	10.7	No	Yes	No	Yes	No	No	Bamboo with mud	Severely Food Insecure Access
Northwest floodplain	post_aman	rural	No	1	0	0	0	1	1	0	0	1	0	Male	40.3	No	Yes	No	No	No	Yes	Cement & Bricks	Severely Food Insecure Access
Northwest floodplain	post_aman	rural	Yes	1	1	0	0	0	0	0	0	0	0	Male	22.7	No	No	No	No	No	No	Dirt	Severely Food Insecure Access
Northwest floodplain	post_aman	rural	Yes	1	0	0	0	1	0	0	0	0	0	Male	23.6	No	No	No	No	No	Yes	Dirt	Severely Food Insecure Access
Northwest floodplain	post_aman	rural	Yes	1	0	0	0	1	0	0	0	0	0	Male	1.7	No	No	No	No	No	Yes	Dirt	Severely Food Insecure Access
Northwest floodplain	post_aman	rural	Yes	1	0	0	0	0	0	0	0	0	0	Female	39.8	No	No	No	No	No	No	Dirt	Severely Food Insecure Access
Northwest floodplain	post_aman	rural	Yes	1	0	0	0	0	0	0	0	0	0	Female	25.9	No	No	No	Yes	No	Yes	Cement & Bricks	Severely Food Insecure Access
Northwest floodplain	post_aman	rural	Yes	1	0	0	0	0	0	0	0	0	0	Male	7.6	No	No	No	Yes	No	Yes	Cement & Bricks	Severely Food Insecure Access
Northwest floodplain	post_aman	rural	Yes	1	0	0	0	1	0	0	0	0	0	Male	33	No	No	No	No	No	Yes	Dirt	Food Secure
Northwest floodplain	post_aman	rural	Yes	1	0	0	0	1	0	0	0	0	0	Male	22.5	No	No	No	Yes	No	Yes	Dirt	Severely Food Insecure Access
Northwest floodplain	post_aman	rural	Yes	1	0	0	0	1	0	0	0	0	0	Male	48.7	No	No	No	No	No	No	Dirt	Severely Food Insecure Access
Northwest floodplain	post_aman	rural	No	1	0	0	0	1	0	0	0	0	0	Male	42.3	No	No	No	Yes	No	No	Dirt	Severely Food Insecure Access
Northwest floodplain	post_aman	rural	Yes	1	0	0	0	1	0	0	0	0	0	Female	17.7	No	No	No	No	No	Yes	Dirt	Food Secure
Northwest floodplain	post_aman	rural	No	0	0	0	0	1	0	1	1	0	0	Male	32.1	No	No	No	Yes	No	No	Dirt	Food Secure
Northwest floodplain	post_aman	rural	Yes	1	0	0	0	0	0	0	0	0	0	Male	29.3	No	No	No	Yes	No	No	Dirt	Severely Food Insecure Access
Northwest floodplain	post_aman	rural	Yes	1	0	0	0	1	0	0	0	0	0	Female	42.7	No	No	No	No	No	Yes	Dirt	Food Secure
Northwest floodplain	post_aman	rural	Yes	1	0	0	0	1	0	0	0	0	0	Male	45.4	No	No	No	No	No	No	Dirt	Severely Food Insecure Access
Northwest floodplain	post_aman	rural	Yes	1	0	0	0	0	0	0	0	0	0	Male	49.5	No	No	No	Yes	No	Yes	Dirt	Moderately Food Insecure Access
Northwest floodplain	post_aman	rural	Yes	1	0	1	0	1	1	0	1	0	1	Male	25.7	Yes	No	No	Yes	No	No	Cement & Bricks	Food Secure
Northwest floodplain	post_aman	rural	Yes	1	0	1	0	1	1	0	1	0	1	Male	8.9	Yes	No	No	Yes	No	No	Cement & Bricks	Food Secure
Northwest floodplain	post_aman	rural	Yes	1	0	0	0	1	1	0	0	0	0	Male	0.8	No	No	No	No	No	Yes	Dirt	Severely Food Insecure Access
Northwest floodplain	monsoon	rural	Yes	0	0	1	0	1	0	0	1	0	0	Female	10.8	Yes	Yes	Yes	Yes	No	Yes	Cement & Bricks	Severely Food Insecure Access
Northwest floodplain	monsoon	rural	Yes	1	0	0	0	1	1	0	0	0	1	Female	27	Yes	Yes	Yes	Yes	Yes	Yes	Cement & Bricks	Food Secure
Northwest floodplain	monsoon	rural	Yes	1	1	0	0	1	1	0	0	0	0	Female	4.2	Yes	No	Yes	Yes	No	Yes	Cement & Bricks	Food Secure
Northwest floodplain	monsoon	rural	Yes	1	0	0	0	1	1	0	0	0	0	Male	20.8	Yes	No	Yes	Yes	No	No	Cement & Bricks	Severely Food Insecure Access
Northwest floodplain	monsoon	rural	Yes	1	0	0	0	0	0	0	0	0	1	Male	41.7	Yes	Yes	Yes	Yes	No	Yes	Cement & Bricks	Food Secure
Northwest floodplain	monsoon	rural	Yes	1	0	0	0	1	0	0	0	0	0	Male	2.1	No	No	No	Yes	No	Yes	Dirt	Severely Food Insecure Access
Northwest floodplain	monsoon	rural	Yes	1	0	1	0	0	0	0	1	0	0	Male	14.8	No	No	No	Yes	No	Yes	Cement & Bricks	Severely Food Insecure Access
Northwest floodplain	monsoon	rural	No	1	0	0	0	0	0	0	0	0	0	Female	36.8	Yes	Yes	No	No	No	No	Bamboo with mud	Severely Food Insecure Access
Northwest floodplain	post_aman	rural	Yes	1	0	0	0	0	1	0	0	0	1	Female	6.1	No	No	No	Yes	No	Yes	Dirt	Food Secure
Northwest floodplain	post_aman	rural	Yes	1	0	0	0	1	0	1	0	0	1	Female	19.5	Yes	Yes	Yes	Yes	Yes	Yes	Cement & Bricks	Food Secure
Northwest floodplain	monsoon	rural	Yes	1	0	0	0	1	0	0	0	1	0	Female	20.7	Yes	Yes	Yes	Yes	No	Yes	Dirt	Food Secure
Northwest floodplain	monsoon	rural	Yes	1	0	0	0	1	0	0	0	1	0	Female	1.5	Yes	Yes	Yes	Yes	No	Yes	Dirt	Food Secure
Northwest floodplain	monsoon	rural	Yes	1	0	0	0	1	0	0	0	1	0	Male	23	Yes	Yes	Yes	No	No	Yes	Cement & Bricks	Food Secure
Northwest floodplain	monsoon	rural	Yes	1	0	0	0	1	0	0	0	0	0	Female	10.6	Yes	No	No	No	No	No	Bamboo with mud	Food Secure
Northwest floodplain	monsoon	rural	Yes	1	1	0	0	1	0	0	0	0	0	Female	38.3	No	No	No	Yes	No	No	Dirt	Food Secure
Northwest floodplain	monsoon	rural	Yes	0	0	0	0	1	0	0	0	0	0	Male	44	Yes	Yes	Yes	Yes	No	No	Cane/palm/trunks	Food Secure
Northwest floodplain	monsoon	rural	Yes	1	0	0	0	1	0	0	0	0	0	Female	50.5	Yes	Yes	Yes	Yes	No	No	Dirt	Food Secure
Northwest floodplain	monsoon	rural	Yes	1	0	0	0	1	0	0	0	0	0	Male	10.2	Yes	Yes	Yes	Yes	No	No	Dirt	Food Secure
Northwest floodplain	monsoon	rural	Yes	1	0	0	0	1	0	0	0	0	0	Male	28.3	No	No	No	No	No	No	Dirt	Severely Food Insecure Access
Northwest floodplain	monsoon	rural	No	0	0	1	0	1	0	0	1	1	0	Female	37.7	No	No	No	No	No	No	Dirt	Food Secure
Northwest floodplain	monsoon	rural	Yes	1	0	0	0	1	0	0	0	0	0	Female	28.3	No	Yes	No	Yes	No	No	Dirt	Food Secure
Northwest floodplain	post-aus	urban	Yes	1	0	0	0	0	0	0	0	0	1	Male	35.5	Yes	Yes	Yes	Yes	Yes	Yes	Cement & Bricks	Food Secure
Northwest floodplain	post-aus	urban	Yes	1	0	1	0	1	0	0	0	0	0	Female	35.7	Yes	Yes	Yes	No	No	Yes	Bamboo with mud	Food Secure
Northwest floodplain	post-aus	urban	No	0	0	0	0	0	0	0	0	0	0	Female	55.4	No	No	No	No	No	No	Cement & Bricks	Severely Food Insecure Access
Northwest floodplain	post-aus	urban	Yes	1	0	0	1	1	0	0	0	0	0	Female	33.6	Yes	Yes	Yes	Yes	No	Yes	Cement & Bricks	Food Secure
Northwest floodplain	post-aus	urban	Yes	1	0	0	1	1	0	0	0	0	0	Female	12.3	Yes	Yes	Yes	Yes	No	Yes	Cement & Bricks	Food Secure
Northwest floodplain	post-aus	urban	Yes	1	0	1	0	1	0	0	0	0	0	Female	12.2	Yes	Yes	Yes	Yes	No	Yes	Bamboo with mud	Food Secure
Northwest floodplain	post-aus	rural	Yes	1	0	0	0	1	0	0	0	0	0	Male	34.3	No	No	No	Yes	No	No	Cement & Bricks	Food Secure
Northwest floodplain	post-aus	rural	Yes	1	0	0	0	1	0	0	0	0	0	Male	58.9	Yes	Yes	Yes	Yes	No	Yes	Dirt	Food Secure
Northwest floodplain	post-aus	rural	Yes	1	0	0	0	1	0	0	0	0	0	Female	30.9	Yes	Yes	Yes	Yes	No	Yes	Dirt	Food Secure
Northwest floodplain	post-aus	rural	Yes	1	0	0	0	1	0	1	0	0	0	Male	34.4	Yes	Yes	Yes	Yes	No	Yes	Dirt	Food Secure
Northwest floodplain	post-aus	rural	Yes	1	1	0	0	0	0	0	0	0	0	Female	8.3	Yes	No	Yes	Yes	No	Yes	Dirt	Food Secure
Northwest floodplain	post-aus	rural	Yes	1	0	0	0	1	0	0	0	0	1	Female	41.1	Yes	No	No	Yes	No	No	Cement & Bricks	Food Secure
Northwest floodplain	post-aus	rural	Yes	1	0	0	0	1	0	0	0	0	0	Male	17.1	Yes	Yes	No	Yes	No	No	Dirt	Food Secure
Northwest floodplain	post-aus	rural	Yes	1	0	0	0	1	1	0	0	0	0	Female	3.4	Yes	No	Yes	No	No	Yes	Dirt	Food Secure
Northwest floodplain	post-aus	rural	Yes	0	0	0	0	1	1	0	0	0	0	Female	47	Yes	Yes	Yes	No	No	No	Dirt	Food Secure
Northwest floodplain	post-aus	rural	Yes	1	0	0	0	0	0	0	0	0	0	Female	18.2	Yes	Yes	Yes	Yes	No	Yes	Dirt	Mildly Food Insecure Access
Northwest floodplain	post-aus	rural	Yes	1	0	0	0	0	0	0	0	0	0	Male	27.6	Yes	Yes	Yes	Yes	No	Yes	Cement & Bricks	Food Secure
Northwest floodplain	post-aus	rural	No	1	0	0	0	0	0	0	0	0	0	Male	8.3	No	No	No	No	No	No	Cement & Bricks	Food Secure
Northwest floodplain	post-aus	rural	No	1	0	0	0	1	0	0	0	0	0	Male	9.7	No	Yes	No	Yes	No	No	Tin	Food Secure
Northwest floodplain	post-aus	rural	No	1	0	0	0	1	0	0	0	0	0	Female	24.3	No	Yes	No	No	No	No	Bamboo with mud	Food Secure
Northwest floodplain	post-aus	rural	Yes	1	0	0	0	0	0	0	0	0	0	Female	30.6	No	No	No	Yes	No	No	Dirt	Food Secure
Northwest floodplain	post-aus	rural	Yes	1	0	0	0	0	0	0	0	0	0	Female	12.4	No	No	No	Yes	No	No	Dirt	Food Secure
Northwest floodplain	post-aus	rural	No	1	0	0	0	0	0	0	0	0	0	Male	34	No	No	No	Yes	No	No	Cement & Bricks	Food Secure
Northwest floodplain	post-aus	rural	Yes	1	0	0	0	1	0	0	0	0	0	Female	45.1	No	No	No	Yes	No	No	Cement & Bricks	Food Secure
Northwest floodplain	post-aus	rural	No	1	0	0	0	1	0	0	0	0	0	Male	17.9	No	No	No	Yes	No	No	Cement & Bricks	Food Secure
Northwest floodplain	post-aus	rural	Yes	1	0	0	0	0	1	0	0	0	0	Male	21.8	No	No	No	Yes	No	No	Dirt	Food Secure
Northwest floodplain	post-aus	rural	Yes	1	0	0	0	1	0	0	0	0	0	Male	28.7	No	No	No	No	No	No	Bamboo with mud	Food Secure
Northwest floodplain	post-aus	rural	Yes	1	0	0	0	1	0	0	0	0	0	Female	44.8	No	Yes	Yes	Yes	No	No	Dirt	Food Secure
Northwest floodplain	post-aus	rural	No	1	0	0	0	0	0	0	0	0	0	Male	42.8	No	No	No	No	No	No	Cement & Bricks	Food Secure
Northwest floodplain	post-aus	rural	Yes	1	0	0	0	1	1	0	0	0	0	Male	37.5	No	Yes	No	Yes	No	Yes	Dirt	Food Secure
Northwest floodplain	monsoon	rural	Yes	1	1	0	0	1	0	0	0	0	0	Male	3.9	No	No	No	No	No	No	Dirt	Food Secure
Northwest floodplain	monsoon	rural	Yes	1	0	0	0	1	1	0	0	0	0	Female	29.6	No	No	No	No	No	No	Dirt	Food Secure
Northwest floodplain	monsoon	rural	Yes	1	0	0	0	1	1	0	0	0	0	Male	4.3	No	No	No	No	No	No	Dirt	Food Secure
Northwest floodplain	monsoon	rural	Yes	0	0	0	0	1	1	0	0	0	0	Male	59.1	No	Yes	No	Yes	No	Yes	Dirt	Food Secure
Northwest floodplain	monsoon	rural	Yes	1	1	0	0	1	0	0	0	0	0	Female	23.6	No	No	No	Yes	No	No	Cement & Bricks	Food Secure
Northwest floodplain	monsoon	rural	Yes	1	1	0	0	1	1	0	0	0	0	Male	6.4	No	No	No	Yes	No	Yes	Dirt	Food Secure
Northwest floodplain	monsoon	rural	Yes	1	1	0	0	0	0	0	0	0	0	Female	46.9	No	No	No	No	No	Yes	Dirt	Food Secure
Northwest floodplain	monsoon	rural	Yes	1	1	0	0	0	0	0	0	0	0	Male	10.2	No	No	No	No	No	Yes	Dirt	Food Secure
Northwest floodplain	monsoon	rural	Yes	1	1	0	0	1	0	0	0	0	1	Female	9.1	Yes	Yes	Yes	Yes	No	Yes	Cement & Bricks	Food Secure
Northwest floodplain	monsoon	rural	Yes	0	0	0	0	1	0	0	0	0	0	Male	57.8	No	No	No	No	No	No	Dirt	Food Secure
Northwest floodplain	monsoon	rural	Yes	1	0	0	0	1	1	0	0	0	0	Male	23.2	No	No	No	No	No	Yes	Dirt	Food Secure
Northwest floodplain	monsoon	rural	Yes	1	0	0	0	1	0	0	0	0	0	Male	36.8	Yes	No	Yes	No	No	No	Dirt	Food Secure
Northwest floodplain	monsoon	rural	Yes	1	0	0	0	1	0	0	0	0	0	Female	0.4	Yes	No	Yes	No	No	No	Dirt	Food Secure
Northwest floodplain	monsoon	rural	Yes	1	0	0	0	1	0	0	0	0	0	Female	47.3	No	No	No	Yes	No	No	Dirt	Severely Food Insecure Access
Northwest floodplain	monsoon	rural	Yes	1	0	0	0	1	1	0	0	0	0	Female	49.7	No	No	No	Yes	No	No	Cement & Bricks	Food Secure
Northwest floodplain	monsoon	rural	Yes	1	0	0	0	0	0	0	0	0	0	Female	32.8	No	Yes	No	Yes	No	No	Cement & Bricks	Food Secure
Northwest floodplain	monsoon	rural	Yes	1	0	0	0	1	1	0	0	0	0	Female	0.4	No	No	No	Yes	No	No	Bamboo with mud	Severely Food Insecure Access
Northwest floodplain	monsoon	rural	Yes	1	0	0	0	1	0	0	0	0	0	Male	22.6	No	No	No	Yes	No	No	Bamboo with mud	Food Secure
Northwest floodplain	monsoon	rural	No	0	0	0	0	1	1	0	0	0	0	Male	16.8	No	No	No	Yes	No	No	Cement & Bricks	Food Secure
Northwest floodplain	monsoon	rural	Yes	1	0	0	0	1	0	0	0	0	0	Female	31.4	No	No	No	Yes	No	No	Bamboo with mud	Food Secure
Northwest floodplain	monsoon	rural	No	0	0	0	0	1	0	0	0	0	0	Male	16.1	No	No	No	Yes	No	No	Bamboo with mud	Severely Food Insecure Access
Northwest floodplain	monsoon	rural	No	1	0	1	0	1	0	0	0	0	0	Female	49.4	Yes	Yes	Yes	Yes	No	Yes	Bamboo with mud	Food Secure
Northwest floodplain	monsoon	rural	Yes	1	0	0	0	0	0	0	0	0	0	Male	11.3	Yes	No	Yes	No	No	No	Dirt	Severely Food Insecure Access
Northwest floodplain	monsoon	rural	Yes	1	0	0	0	1	0	0	0	1	0	Male	4.5	Yes	Yes	Yes	Yes	No	Yes	Cement & Bricks	Food Secure
Northwest floodplain	monsoon	rural	Yes	1	0	0	0	1	1	0	0	0	0	Male	5.7	No	No	No	No	No	Yes	Dirt	Food Secure
Northwest floodplain	monsoon	rural	No	1	0	0	0	1	0	0	0	0	0	Female	47.3	Yes	No	Yes	No	No	No	Dirt	Severely Food Insecure Access
Northwest floodplain	monsoon	rural	No	0	0	0	0	0	0	0	0	0	0	Female	54.1	Yes	No	Yes	No	No	No	Dirt	Food Secure
Northwest floodplain	monsoon	rural	Yes	1	0	0	0	1	1	0	0	0	0	Female	21	No	No	No	No	No	No	Dirt	Food Secure
Northwest floodplain	monsoon	rural	Yes	1	1	0	0	1	1	0	0	1	0	Female	30.1	Yes	Yes	Yes	Yes	No	Yes	Dirt	Food Secure
Northwest floodplain	monsoon	rural	No	1	0	0	0	0	0	0	0	0	0	Male	12.3	No	No	No	Yes	No	No	Dirt	Severely Food Insecure Access
Northwest floodplain	monsoon	rural	Yes	0	0	0	0	1	0	0	0	0	0	Male	35.3	No	No	No	No	No	Yes	Dirt	Food Secure
Northwest floodplain	monsoon	rural	Yes	1	1	0	0	1	0	0	0	0	0	Female	55.3	No	No	No	No	No	Yes	Dirt	Food Secure
Northwest floodplain	monsoon	rural	Yes	1	0	0	0	1	1	0	0	0	0	Female	1.7	Yes	Yes	Yes	Yes	No	Yes	Dirt	Food Secure
Northwest floodplain	monsoon	rural	Yes	1	1	0	0	1	0	0	0	0	0	Female	26.2	Yes	Yes	Yes	Yes	No	No	Dirt	Food Secure
Northwest floodplain	monsoon	rural	Yes	1	1	0	0	1	0	0	0	0	0	Male	2.5	Yes	Yes	Yes	Yes	No	No	Dirt	Food Secure
Northwest floodplain	monsoon	rural	Yes	1	1	0	0	1	0	0	0	0	0	Male	17.9	No	No	No	No	No	No	Dirt	Food Secure
Northwest floodplain	monsoon	rural	Yes	1	0	0	0	1	1	0	0	0	0	Female	9.3	No	No	No	Yes	No	No	Dirt	Food Secure
Northwest floodplain	monsoon	rural	Yes	1	0	0	0	1	1	0	0	0	0	Female	4.5	No	No	No	Yes	No	No	Dirt	Food Secure
Northwest floodplain	monsoon	rural	No	0	0	0	0	0	0	0	0	0	0	Female	20.7	No	No	No	No	No	No	Dirt	Severely Food Insecure Access
Northwest floodplain	monsoon	rural	Yes	1	0	0	0	1	1	0	0	0	0	Female	42.8	No	Yes	No	Yes	No	No	Cement & Bricks	Food Secure
Northwest floodplain	monsoon	rural	Yes	1	0	0	0	1	0	0	0	0	0	Male	49.1	Yes	Yes	Yes	Yes	No	No	Dirt	Food Secure
Upper Active floodplain	monsoon	rural	No	0	0	0	0	1	0	0	0	0	0	Male	0.7	No	No	No	No	No	No	Tin	Food Secure
Upper Active floodplain	monsoon	rural	No	0	0	0	0	0	0	0	0	0	0	Female	37.6	No	No	No	No	No	No	Tin	Severely Food Insecure Access
Upper Active floodplain	monsoon	rural	No	0	1	0	0	0	0	0	0	0	1	Female	40.5	No	No	No	No	No	No	Tin	Severely Food Insecure Access
Upper Active floodplain	monsoon	rural	No	1	0	0	0	1	1	0	0	0	0	Male	47.7	No	No	No	No	No	No	Tin	Severely Food Insecure Access
Upper Active floodplain	monsoon	rural	Yes	1	1	0	0	0	1	0	0	0	0	Male	19.6	Yes	Yes	Yes	Yes	No	Yes	Tin	Severely Food Insecure Access
Upper Active floodplain	monsoon	rural	No	1	0	0	0	0	0	0	0	0	0	Female	16.7	Yes	No	Yes	No	No	No	Tin	Severely Food Insecure Access
Upper Active floodplain	monsoon	rural	No	1	1	0	0	0	0	0	0	0	0	Female	9.8	Yes	Yes	Yes	Yes	No	Yes	Tin	Food Secure
Upper Active floodplain	monsoon	rural	No	0	0	0	0	0	0	0	0	0	0	Female	54.2	No	No	No	No	No	No	Cane/palm/trunks	Severely Food Insecure Access
Upper Active floodplain	monsoon	rural	No	1	0	0	0	1	1	0	0	0	0	Male	37.8	No	No	No	No	No	No	Tin	Severely Food Insecure Access
Upper Active floodplain	monsoon	rural	Yes	1	0	0	0	0	0	0	0	0	0	Female	15.1	Yes	No	No	No	No	No	Cane/palm/trunks	Food Secure
Upper Active floodplain	monsoon	rural	No	1	0	1	0	1	0	0	0	0	1	Male	20.8	Yes	Yes	Yes	Yes	No	No	Tin	Food Secure
Upper Active floodplain	monsoon	rural	Yes	1	1	0	0	1	0	0	0	0	0	Female	16.3	Yes	Yes	Yes	Yes	No	Yes	Tin	Food Secure
Upper Active floodplain	monsoon	rural	Yes	1	0	0	0	0	0	0	0	0	0	Male	59	No	No	No	No	No	No	Tin	Moderately Food Insecure Access
Upper Active floodplain	monsoon	rural	No	1	0	0	0	0	1	0	0	0	0	Female	2.7	No	Yes	No	Yes	No	No	Tin	Food Secure
Upper Active floodplain	monsoon	rural	Yes	1	0	0	0	0	1	0	0	0	0	Female	19.3	No	No	No	No	No	No	Tin	Food Secure
Upper Active floodplain	monsoon	rural	Yes	0	0	0	0	0	0	0	0	0	0	Female	3	No	No	No	No	No	No	Tin	Severely Food Insecure Access
Upper Active floodplain	monsoon	rural	Yes	1	1	0	0	0	0	0	0	0	0	Female	54	No	No	No	No	No	No	Cane/palm/trunks	Severely Food Insecure Access
Upper Active floodplain	monsoon	rural	No	0	0	0	0	0	0	0	0	0	0	Female	43.3	No	No	No	Yes	No	No	Tin	Food Secure
Upper Active floodplain	monsoon	rural	No	0	1	0	0	0	0	0	0	1	0	Female	25.2	No	No	No	Yes	No	No	Tin	Food Secure
Upper Active floodplain	monsoon	rural	No	1	0	0	0	0	0	0	0	0	0	Male	46.3	No	No	No	Yes	No	Yes	Tin	Food Secure
Upper Active floodplain	monsoon	rural	Yes	1	0	0	1	1	1	0	0	0	0	Female	2.9	No	No	No	Yes	No	No	Tin	Food Secure
Upper Active floodplain	monsoon	rural	No	1	1	0	0	0	0	0	0	0	0	Male	36.1	No	No	No	No	No	No	Cane/palm/trunks	Severely Food Insecure Access
Upper Active floodplain	monsoon	rural	Yes	1	0	0	0	0	1	0	0	0	0	Female	45.1	No	No	No	No	No	No	Cane/palm/trunks	Severely Food Insecure Access
Upper Active floodplain	monsoon	rural	Yes	1	0	0	0	0	1	0	0	0	0	Male	12.1	No	No	No	No	No	No	Cane/palm/trunks	Severely Food Insecure Access
Upper Active floodplain	monsoon	rural	No	1	0	1	0	0	0	0	0	0	0	Male	38.3	No	No	No	No	No	No	Cane/palm/trunks	Severely Food Insecure Access
Upper Active floodplain	monsoon	rural	No	1	0	0	0	0	1	0	0	0	0	Male	3.9	No	No	No	Yes	No	No	Cane/palm/trunks	Severely Food Insecure Access
Upper Active floodplain	monsoon	rural	Yes	1	0	0	0	0	0	0	0	0	0	Female	3.7	No	No	No	No	No	No	Cane/palm/trunks	Food Secure
Upper Active floodplain	monsoon	rural	Yes	1	0	0	0	0	0	0	0	0	0	Female	12.1	No	No	No	No	No	No	Cane/palm/trunks	Severely Food Insecure Access
Upper Active floodplain	monsoon	rural	Yes	1	0	0	0	0	0	0	0	0	0	Female	55.1	No	No	No	No	No	No	Cane/palm/trunks	Severely Food Insecure Access
Upper Active floodplain	monsoon	rural	Yes	1	0	0	0	0	0	0	0	0	0	Female	25.2	No	No	No	No	No	No	Cane/palm/trunks	Severely Food Insecure Access
Upper Active floodplain	monsoon	rural	Yes	1	1	0	0	1	0	0	0	0	0	Male	13.4	No	No	No	No	No	No	Cane/palm/trunks	Moderately Food Insecure Access
Upper Active floodplain	monsoon	rural	Yes	1	0	0	0	0	0	0	0	0	0	Female	31.8	No	Yes	No	No	No	No	Tin	Food Secure
Upper Active floodplain	monsoon	rural	No	0	0	0	0	0	0	0	0	0	0	Male	24.4	No	No	No	No	No	Yes	Tin	Severely Food Insecure Access
Upper Active floodplain	monsoon	rural	Yes	1	0	0	0	0	0	0	0	0	0	Male	52.1	No	Yes	No	No	No	No	Tin	Mildly Food Insecure Access
Upper Active floodplain	monsoon	rural	Yes	1	0	0	0	0	0	0	0	0	0	Female	23.5	No	Yes	No	No	No	No	Tin	Mildly Food Insecure Access
Upper Active floodplain	monsoon	rural	Yes	1	0	0	1	0	0	0	0	0	0	Female	33.3	No	No	No	Yes	No	No	Tin	Severely Food Insecure Access
Upper Active floodplain	monsoon	rural	Yes	0	0	0	0	0	1	0	0	0	0	Male	16.2	No	No	No	No	No	No	Cane/palm/trunks	Severely Food Insecure Access
Upper Active floodplain	monsoon	rural	Yes	1	0	0	0	1	0	0	0	0	0	Female	1.9	No	No	No	No	No	Yes	Tin	Food Secure
Upper Active floodplain	monsoon	rural	No	0	0	0	0	0	1	0	0	0	0	Female	54.6	No	No	No	No	No	No	Cane/palm/trunks	Severely Food Insecure Access
Upper Active floodplain	monsoon	rural	Yes	1	0	0	0	0	0	0	0	0	0	Female	58.1	No	No	No	No	No	No	Tin	Severely Food Insecure Access
Upper Active floodplain	monsoon	rural	Yes	1	0	0	0	0	0	0	0	0	0	Male	6.1	No	No	No	No	No	No	Tin	Severely Food Insecure Access
Upper Active floodplain	monsoon	rural	Yes	1	0	0	0	0	0	0	0	0	0	Female	23.9	No	No	No	No	No	No	Tin	Moderately Food Insecure Access
Upper Active floodplain	monsoon	rural	Yes	1	0	0	0	0	0	0	0	0	0	Male	42.2	No	Yes	No	No	No	No	Tin	Mildly Food Insecure Access
Upper Active floodplain	monsoon	rural	Yes	1	0	0	0	0	1	0	1	0	0	Male	55.7	No	Yes	No	Yes	No	Yes	Tin	Mildly Food Insecure Access
Upper Active floodplain	monsoon	rural	Yes	1	0	0	0	0	0	0	0	0	0	Male	56.9	No	No	No	Yes	No	No	Tin	Mildly Food Insecure Access
Upper Active floodplain	monsoon	rural	Yes	1	0	0	0	0	0	0	0	0	0	Male	37.5	No	No	No	Yes	No	No	Tin	Mildly Food Insecure Access
Upper Active floodplain	monsoon	rural	No	1	0	0	0	0	0	0	0	0	0	Male	27.9	No	No	No	No	No	No	Tin	Food Secure
Upper Active floodplain	monsoon	rural	Yes	0	0	0	0	0	0	0	0	0	0	Female	25.2	No	No	No	Yes	No	No	Cane/palm/trunks	Food Secure
Upper Active floodplain	monsoon	rural	No	1	1	0	0	0	0	0	0	1	0	Male	30.9	No	No	No	No	No	No	Tin	Severely Food Insecure Access
Upper Active floodplain	monsoon	rural	No	1	1	0	0	0	0	0	0	1	0	Female	7.6	No	No	No	No	No	No	Tin	Severely Food Insecure Access
Upper Active floodplain	monsoon	rural	No	0	0	0	0	0	0	0	0	0	0	Male	58.3	No	No	No	No	No	No	Tin	Severely Food Insecure Access
Upper Active floodplain	monsoon	rural	Yes	1	0	0	0	0	0	0	0	0	0	Male	55.4	No	No	No	Yes	No	No	Tin	Food Secure
Upper Active floodplain	monsoon	rural	No	1	0	0	0	0	0	0	0	0	0	Female	44.7	No	No	No	No	No	No	Tin	Severely Food Insecure Access
Upper Active floodplain	monsoon	rural	No	1	0	0	0	1	1	0	0	0	0	Female	17.9	No	No	No	No	No	No	Cane/palm/trunks	Mildly Food Insecure Access
Upper Active floodplain	monsoon	rural	Yes	1	0	0	0	1	0	0	0	0	0	Male	2.8	No	No	No	No	No	No	Cane/palm/trunks	Severely Food Insecure Access
Upper Active floodplain	monsoon	rural	No	0	0	0	0	0	1	0	0	0	0	Male	36.2	No	No	No	No	No	No	Cane/palm/trunks	Severely Food Insecure Access
Upper Active floodplain	monsoon	rural	Yes	1	0	0	0	1	1	0	0	0	0	Male	48.9	No	Yes	Yes	Yes	No	Yes	Tin	Food Secure
Upper Active floodplain	monsoon	rural	Yes	1	0	0	0	1	1	0	0	0	0	Male	3.2	No	Yes	Yes	Yes	No	Yes	Tin	Food Secure
Upper Active floodplain	monsoon	rural	No	1	0	0	0	0	0	0	0	0	0	Female	11.8	No	No	No	No	No	No	Tin	Food Secure
Upper Active floodplain	monsoon	rural	Yes	1	0	0	0	0	0	0	0	0	0	Male	48.5	Yes	Yes	Yes	Yes	No	No	Tin	Food Secure
Upper Active floodplain	monsoon	rural	Yes	1	0	1	0	0	0	0	0	0	0	Male	14.6	No	No	No	Yes	No	Yes	Tin	Moderately Food Insecure Access
Upper Active floodplain	monsoon	rural	Yes	1	0	0	0	0	0	0	0	0	0	Male	51.4	No	No	No	No	No	No	Cane/palm/trunks	Severely Food Insecure Access
Upper Active floodplain	monsoon	rural	Yes	1	0	0	0	0	0	0	0	0	0	Male	32.2	Yes	No	Yes	Yes	No	No	Tin	Severely Food Insecure Access
Upper Active floodplain	monsoon	rural	Yes	0	0	1	0	0	0	0	0	0	0	Male	16.9	Yes	No	No	No	No	No	Cane/palm/trunks	Food Secure
Upper Active floodplain	monsoon	rural	Yes	1	0	1	0	0	0	0	0	0	0	Male	31.4	Yes	No	No	Yes	No	No	Tin	Food Secure
Upper Active floodplain	monsoon	rural	Yes	1	0	1	0	0	0	0	0	0	0	Female	35	No	No	No	No	No	No	Tin	Food Secure
Upper Active floodplain	monsoon	rural	Yes	1	0	1	0	1	1	0	0	0	0	Male	26.8	Yes	No	No	Yes	No	No	Tin	Food Secure
Upper Active floodplain	monsoon	rural	Yes	1	0	0	0	0	0	0	0	0	0	Female	44.5	No	No	No	No	No	No	Tin	Severely Food Insecure Access
Upper Active floodplain	monsoon	rural	Yes	1	0	0	0	0	0	0	0	0	0	Male	5.1	No	No	No	No	No	No	Tin	Severely Food Insecure Access
Upper Active floodplain	monsoon	rural	Yes	1	1	0	0	1	1	0	0	0	1	Female	10.4	Yes	Yes	Yes	Yes	No	Yes	Cement & Bricks	Food Secure
Upper Active floodplain	monsoon	rural	No	1	0	0	0	0	0	0	0	0	0	Male	18	No	No	No	No	No	No	Tin	Severely Food Insecure Access
Upper Active floodplain	monsoon	rural	Yes	1	0	0	0	1	1	0	0	0	0	Male	53	Yes	No	No	No	No	No	Tin	Mildly Food Insecure Access
Upper Active floodplain	monsoon	rural	Yes	1	0	0	0	1	1	0	0	0	0	Female	18	Yes	No	No	No	No	No	Tin	Mildly Food Insecure Access
Upper Active floodplain	monsoon	rural	Yes	1	0	0	0	1	1	0	0	0	0	Male	40.3	Yes	No	No	No	No	No	Tin	Severely Food Insecure Access
Upper Active floodplain	monsoon	rural	Yes	1	0	0	0	1	0	0	0	0	0	Female	53.1	No	No	No	No	No	No	Cane/palm/trunks	Food Secure
Upper Active floodplain	monsoon	rural	No	1	0	0	0	0	0	0	0	0	0	Male	53.4	No	No	No	No	No	No	Cane/palm/trunks	Severely Food Insecure Access
Upper Active floodplain	monsoon	rural	No	1	0	0	0	0	0	0	0	0	0	Female	27.9	No	No	No	No	No	No	Cane/palm/trunks	Severely Food Insecure Access
Upper Active floodplain	monsoon	rural	Yes	1	0	0	0	1	1	0	0	0	0	Female	4.5	Yes	No	No	Yes	No	No	Tin	Severely Food Insecure Access
Upper Active floodplain	monsoon	rural	Yes	1	0	0	0	0	0	0	0	0	0	Female	39	Yes	No	Yes	Yes	No	No	Tin	Food Secure
Upper Active floodplain	monsoon	rural	Yes	1	0	0	0	1	0	0	0	0	0	Male	43.9	Yes	No	No	Yes	No	No	Tin	Food Secure
Upper Active floodplain	monsoon	rural	No	1	1	0	0	0	1	0	0	0	0	Female	12.7	Yes	No	No	Yes	No	No	Tin	Moderately Food Insecure Access
Upper Active floodplain	monsoon	rural	Yes	1	0	0	0	0	0	0	0	0	0	Male	44.7	No	No	No	No	No	No	Tin	Food Secure
Upper Active floodplain	monsoon	rural	Yes	1	0	0	0	0	0	0	0	0	0	Male	3.8	Yes	No	No	Yes	No	No	Tin	Severely Food Insecure Access
Upper Active floodplain	monsoon	rural	Yes	1	0	0	0	1	0	0	0	0	0	Male	51.9	Yes	No	No	Yes	No	Yes	Tin	Severely Food Insecure Access
Upper Active floodplain	monsoon	rural	Yes	1	0	0	0	1	0	0	0	0	0	Female	25.9	Yes	No	No	Yes	No	No	Tin	Severely Food Insecure Access
Upper Active floodplain	monsoon	rural	Yes	1	0	1	0	1	0	0	0	0	0	Male	29.6	Yes	Yes	Yes	Yes	No	Yes	Tin	Food Secure
Upper Active floodplain	monsoon	rural	Yes	1	0	1	0	1	0	0	0	0	0	Female	10.5	Yes	Yes	Yes	Yes	No	Yes	Tin	Food Secure
Upper Active floodplain	monsoon	rural	Yes	1	0	1	0	0	0	0	0	0	0	Female	16.3	Yes	Yes	Yes	Yes	No	Yes	Tin	Severely Food Insecure Access
Upper Active floodplain	monsoon	rural	Yes	1	0	0	0	0	0	0	0	0	1	Female	16.5	Yes	Yes	Yes	Yes	No	Yes	Cement & Bricks	Food Secure
Upper Active floodplain	monsoon	rural	No	1	0	0	0	1	0	0	0	0	0	Female	32.2	Yes	Yes	Yes	Yes	No	No	Tin	Severely Food Insecure Access
Upper Active floodplain	monsoon	rural	Yes	1	0	1	0	1	0	0	0	0	0	Female	22	Yes	No	Yes	No	No	No	Tin	Severely Food Insecure Access
Upper Active floodplain	monsoon	rural	Yes	1	0	1	0	1	0	0	0	0	0	Male	14	Yes	Yes	Yes	No	No	No	Bamboo with mud	Severely Food Insecure Access
Upper Active floodplain	monsoon	rural	Yes	1	0	1	0	1	0	0	0	0	1	Male	21.3	Yes	Yes	Yes	Yes	No	Yes	Cement & Bricks	Food Secure
Upper Active floodplain	monsoon	rural	Yes	1	0	1	0	1	0	0	0	0	0	Male	52	Yes	Yes	Yes	Yes	No	No	Tin	Mildly Food Insecure Access
Upper Active floodplain	monsoon	rural	Yes	1	0	0	0	0	1	0	0	0	0	Male	35.2	Yes	Yes	Yes	Yes	No	Yes	Tin	Food Secure
Upper Active floodplain	monsoon	rural	No	1	0	0	0	1	0	0	0	0	1	Female	21.7	Yes	Yes	Yes	Yes	No	Yes	Cement & Bricks	Food Secure
Upper Active floodplain	monsoon	rural	Yes	1	0	0	0	0	0	0	0	0	0	Male	20.1	No	No	No	Yes	No	No	Tin	Severely Food Insecure Access
Upper Active floodplain	monsoon	rural	No	1	0	0	0	0	0	0	0	0	0	Female	12.9	No	Yes	No	Yes	No	Yes	Tin	Food Secure
Northwest floodplain	post-aus	rural	Yes	1	0	0	0	0	0	0	0	0	0	Female	28	No	No	No	No	No	No	Cane/palm/trunks	Severely Food Insecure Access
Northwest floodplain	post-aus	rural	Yes	1	0	0	0	0	1	0	0	0	0	Male	10.5	No	No	No	No	No	No	Tin	Food Secure
Northwest floodplain	post-aus	rural	Yes	1	0	0	0	0	0	0	0	0	0	Male	36.1	No	No	No	No	No	No	Tin	Severely Food Insecure Access
Northwest floodplain	post-aus	rural	Yes	1	0	0	0	0	0	0	0	0	0	Male	59.7	Yes	No	Yes	Yes	No	No	Tin	Food Secure
Northwest floodplain	post-aus	rural	Yes	1	0	0	0	0	0	0	0	0	0	Male	33.9	Yes	No	Yes	Yes	No	No	Tin	Food Secure
Northwest floodplain	post-aus	rural	Yes	1	0	0	0	1	1	0	0	0	0	Female	30.8	Yes	No	Yes	Yes	No	No	Tin	Severely Food Insecure Access
Northwest floodplain	post-aus	rural	Yes	1	0	0	0	0	0	0	0	0	0	Female	27.3	No	No	No	No	No	No	Tin	Severely Food Insecure Access
Northwest floodplain	post-aus	rural	No	1	0	0	0	1	0	0	0	0	0	Female	54.5	No	No	No	No	No	No	Tin	Food Secure
Northwest floodplain	post-aus	rural	Yes	1	1	0	0	0	0	0	0	0	0	Male	59.1	Yes	Yes	Yes	Yes	No	No	Cement & Bricks	Food Secure
Northwest floodplain	post-aus	rural	Yes	1	1	0	0	1	0	0	0	0	0	Female	17.4	Yes	No	Yes	Yes	No	Yes	Tin	Food Secure
Northwest floodplain	post-aus	rural	Yes	1	0	0	0	0	0	0	0	0	0	Male	40.6	Yes	No	Yes	Yes	No	No	Tin	Severely Food Insecure Access
Northwest floodplain	post-aus	rural	No	1	0	0	0	1	1	0	0	0	0	Female	23.2	Yes	Yes	Yes	Yes	No	No	Tin	Food Secure
Northwest floodplain	post-aus	rural	Yes	1	1	0	0	0	1	0	0	0	0	Male	2.1	No	No	No	Yes	No	Yes	Tin	Food Secure
Northwest floodplain	post-aus	rural	Yes	1	1	0	0	1	1	0	0	0	0	Female	37.8	Yes	Yes	Yes	Yes	No	Yes	Cement & Bricks	Food Secure
Northwest floodplain	post-aus	rural	Yes	1	0	0	0	1	1	0	0	0	1	Male	58.8	Yes	Yes	Yes	Yes	Yes	Yes	Cement & Bricks	Food Secure
Northwest floodplain	post-aus	rural	Yes	1	0	0	0	0	1	0	0	0	0	Female	7	Yes	No	No	Yes	No	No	Tin	Severely Food Insecure Access
Northwest floodplain	post-aus	rural	Yes	1	0	1	0	1	1	0	0	0	0	Male	22.5	No	No	No	Yes	No	No	Cane/palm/trunks	Food Secure
Northwest floodplain	post-aus	rural	Yes	1	1	0	0	1	1	0	0	0	1	Male	32.5	Yes	Yes	Yes	No	Yes	No	Cement & Bricks	Food Secure
Northwest floodplain	post-aus	rural	Yes	1	0	1	0	1	1	0	0	0	1	Female	26.4	Yes	Yes	Yes	Yes	No	No	Cement & Bricks	Food Secure
Northwest floodplain	post-aus	rural	Yes	1	0	0	0	1	1	1	0	0	1	Male	17.4	Yes	Yes	Yes	Yes	Yes	Yes	Cement & Bricks	Food Secure
Northwest floodplain	post-aus	rural	Yes	1	0	0	0	1	1	1	0	0	1	Male	17.4	Yes	Yes	Yes	Yes	Yes	Yes	Cement & Bricks	Food Secure
Northwest floodplain	post-aus	rural	No	1	0	0	0	0	0	0	0	0	0	Female	47.3	No	No	Yes	Yes	No	Yes	Tin	Moderately Food Insecure Access
Northwest floodplain	post-aus	rural	Yes	1	0	0	0	1	1	0	0	0	0	Male	32.9	No	No	No	Yes	No	No	Tin	Food Secure
Northwest floodplain	post-aus	rural	Yes	1	0	0	0	1	1	0	0	0	0	Female	20.1	Yes	Yes	Yes	Yes	No	No	Cement & Bricks	Food Secure
Northwest floodplain	post-aus	rural	Yes	0	0	0	0	0	0	0	0	0	0	Male	58.6	No	No	No	No	No	No	Tin	Severely Food Insecure Access
Northwest floodplain	post-aus	rural	Yes	0	0	0	0	0	0	0	0	0	0	Male	20.5	No	No	No	No	No	No	Tin	Severely Food Insecure Access
Northwest floodplain	post-aus	rural	Yes	1	1	0	0	0	0	0	0	0	0	Male	22.3	No	No	No	Yes	No	No	Tin	Food Secure
Northwest floodplain	post-aus	rural	Yes	1	0	0	0	0	0	1	0	0	0	Female	5.2	Yes	No	Yes	Yes	No	No	Tin	Food Secure
Northwest floodplain	post-aus	rural	Yes	1	0	0	0	1	0	0	0	0	0	Female	59.5	No	No	No	Yes	No	No	Tin	Food Secure
Northwest floodplain	post-aus	rural	Yes	1	0	0	0	0	0	0	0	0	0	Male	51	No	No	No	No	No	No	Tin	Severely Food Insecure Access
Northwest floodplain	post-aus	rural	Yes	1	1	0	0	1	0	0	0	0	0	Female	53.2	No	No	No	Yes	No	Yes	Tin	Food Secure
Northwest floodplain	post-aus	rural	Yes	1	0	0	0	0	0	0	0	0	0	Female	22.9	No	No	No	No	No	No	Tin	Food Secure
Northwest floodplain	post-aus	rural	Yes	1	1	0	0	1	0	0	0	0	0	Female	56.8	No	Yes	Yes	Yes	No	No	Tin	Food Secure
Northwest floodplain	post-aus	rural	Yes	1	0	0	0	0	1	0	0	0	0	Male	19.9	No	No	No	Yes	No	No	Tin	Food Secure
Northwest floodplain	post-aus	rural	Yes	1	1	1	0	1	1	0	0	0	0	Female	13.5	No	No	No	Yes	No	Yes	Tin	Food Secure
Northwest floodplain	post-aus	rural	No	1	0	0	0	1	1	0	0	0	0	Female	58.5	No	No	No	No	No	No	Tin	Severely Food Insecure Access
Northwest floodplain	post-aus	rural	Yes	1	1	0	0	1	1	0	0	0	0	Male	42.9	No	No	No	No	No	No	Tin	Severely Food Insecure Access
Northwest floodplain	post-aus	rural	Yes	1	1	0	0	1	1	0	0	0	0	Female	26.8	No	No	No	No	No	No	Tin	Severely Food Insecure Access
Northwest floodplain	post-aus	rural	Yes	1	0	0	0	0	0	0	0	0	0	Male	23.8	No	No	No	Yes	No	No	Tin	Food Secure
Northwest floodplain	post-aus	rural	Yes	0	0	0	0	1	1	0	0	0	0	Male	34.6	No	No	No	No	No	No	Tin	Mildly Food Insecure Access
Northwest floodplain	post-aus	rural	No	0	0	0	0	0	0	0	0	0	0	Female	2.1	No	No	No	No	No	No	Cane/palm/trunks	Severely Food Insecure Access
Northwest floodplain	post-aus	rural	No	1	1	0	0	0	0	0	1	0	0	Female	36.8	No	No	No	Yes	No	Yes	Tin	Food Secure
Northwest floodplain	post-aus	rural	Yes	1	0	0	0	1	1	0	0	0	0	Male	58.6	No	No	No	Yes	No	No	Tin	Severely Food Insecure Access
Northwest floodplain	post-aus	rural	Yes	1	0	0	0	0	0	0	0	0	0	Female	36.1	No	No	No	No	No	No	Tin	Food Secure
Northwest floodplain	post-aus	rural	No	1	0	0	0	0	0	0	0	0	0	Male	32.2	No	Yes	No	No	No	No	Tin	Food Secure
Northwest floodplain	monsoon	rural	Yes	1	0	0	0	1	0	0	0	0	0	Male	26.8	Yes	Yes	Yes	Yes	No	No	Cement & Bricks	Food Secure
Northwest floodplain	monsoon	rural	No	1	0	0	0	1	1	0	0	1	0	Female	33.9	Yes	No	Yes	Yes	No	Yes	Dirt	Severely Food Insecure Access
Northwest floodplain	monsoon	rural	Yes	1	0	0	0	1	0	0	0	0	0	Male	47.7	Yes	Yes	Yes	Yes	No	No	Dirt	Food Secure
Northwest floodplain	monsoon	rural	Yes	1	0	0	0	0	0	0	0	0	0	Male	17.7	Yes	No	No	No	No	No	Dirt	Moderately Food Insecure Access
Northwest floodplain	monsoon	rural	No	1	1	1	0	1	0	0	0	0	0	Male	7.2	Yes	No	Yes	Yes	No	No	Dirt	Severely Food Insecure Access
Northwest floodplain	monsoon	rural	Yes	1	0	0	0	1	0	0	0	0	0	Female	36.8	Yes	No	Yes	No	No	No	Dirt	Food Secure
Northwest floodplain	monsoon	rural	Yes	1	0	0	0	1	0	0	0	0	0	Female	13.3	Yes	No	Yes	No	No	No	Dirt	Food Secure
Northwest floodplain	monsoon	rural	No	1	1	1	0	0	0	0	0	0	0	Male	5.4	Yes	No	Yes	Yes	No	No	Dirt	Food Secure
Northwest floodplain	monsoon	rural	Yes	1	0	1	1	1	0	0	0	1	0	Female	14.8	Yes	Yes	Yes	Yes	No	Yes	Cement & Bricks	Food Secure
Northwest floodplain	monsoon	rural	No	0	0	0	0	0	0	0	0	0	0	Female	42.9	No	No	No	Yes	No	No	Tin	Severely Food Insecure Access
Northwest floodplain	monsoon	rural	Yes	1	0	0	1	1	0	0	0	0	0	Male	19.9	Yes	Yes	Yes	Yes	No	Yes	Dirt	Food Secure
Northwest floodplain	monsoon	rural	Yes	1	0	0	0	1	0	0	1	0	0	Female	25.1	No	No	No	Yes	No	No	Tin	Severely Food Insecure Access
Northwest floodplain	monsoon	rural	No	1	0	0	0	1	0	0	0	0	0	Female	55.6	Yes	No	Yes	Yes	No	Yes	Cement & Bricks	Severely Food Insecure Access
Northwest floodplain	monsoon	rural	No	1	0	0	0	1	1	0	0	0	0	Male	15.8	No	No	No	No	No	No	Tin	Severely Food Insecure Access
Northwest floodplain	monsoon	rural	Yes	1	0	0	0	0	0	0	1	0	0	Female	47.3	Yes	No	No	Yes	No	No	Tin	Severely Food Insecure Access
Northwest floodplain	monsoon	rural	Yes	1	1	1	1	0	0	0	1	0	0	Male	7.1	No	No	No	Yes	No	Yes	Tin	Food Secure
Northwest floodplain	monsoon	rural	Yes	1	0	1	0	1	0	0	0	0	0	Female	22.4	No	No	No	Yes	No	No	Tin	Severely Food Insecure Access
Northwest floodplain	monsoon	rural	Yes	1	0	0	0	1	1	0	0	0	1	Male	27.5	Yes	Yes	Yes	Yes	Yes	Yes	Cement & Bricks	Food Secure
Northwest floodplain	monsoon	rural	No	0	0	0	0	0	0	0	0	0	0	Female	59.8	No	No	No	No	No	Yes	Tin	Food Secure
Northwest floodplain	monsoon	rural	No	1	0	0	0	1	0	0	0	0	0	Female	23.5	Yes	Yes	No	Yes	No	No	Tin	Moderately Food Insecure Access
Northwest floodplain	monsoon	rural	Yes	1	0	0	1	1	1	0	0	0	1	Male	5.2	Yes	Yes	Yes	Yes	Yes	Yes	Cement & Bricks	Food Secure
Northwest floodplain	monsoon	rural	Yes	1	0	0	0	0	0	0	0	0	0	Male	21.7	No	No	No	No	No	No	Bamboo with mud	Food Secure
Northwest floodplain	monsoon	rural	No	0	1	0	0	1	0	0	1	0	0	Male	19	No	No	No	Yes	No	No	Tin	Food Secure
Northwest floodplain	monsoon	rural	No	0	1	0	0	1	0	0	1	1	0	Male	57.5	Yes	No	Yes	Yes	No	Yes	Cement & Bricks	Food Secure
Northwest floodplain	monsoon	rural	Yes	1	0	0	0	0	0	0	1	0	0	Male	58.5	No	No	No	Yes	No	Yes	Tin	Food Secure
Northwest floodplain	monsoon	rural	Yes	1	0	0	0	1	0	0	0	0	0	Male	44.3	Yes	No	No	Yes	No	Yes	Tin	Moderately Food Insecure Access
Northwest floodplain	monsoon	rural	Yes	1	0	0	0	1	0	0	0	0	0	Female	38.5	Yes	No	No	No	No	No	Tin	Food Secure
Northwest floodplain	monsoon	rural	No	1	0	0	0	1	0	0	0	0	0	Female	7.5	Yes	No	No	No	No	Yes	Tin	Food Secure
Northwest floodplain	monsoon	rural	Yes	1	0	1	0	1	0	0	0	0	0	Male	12.2	No	No	No	No	No	No	Cane/palm/trunks	Food Secure
Northwest floodplain	monsoon	rural	Yes	1	0	0	0	0	0	0	1	0	0	Female	36	No	No	No	No	No	No	Tin	Severely Food Insecure Access
Northwest floodplain	monsoon	rural	No	1	0	0	0	0	0	0	0	0	0	Male	32.7	No	No	No	No	No	Yes	Tin	Food Secure
Northwest floodplain	monsoon	rural	Yes	1	0	1	0	1	0	1	0	0	1	Female	20.9	Yes	No	Yes	Yes	No	Yes	Cement & Bricks	Food Secure
Northwest floodplain	monsoon	rural	No	0	0	0	0	1	0	0	0	0	0	Female	37.7	No	No	No	No	No	No	Bamboo with mud	Severely Food Insecure Access
Northwest floodplain	monsoon	rural	No	0	0	0	0	1	0	0	0	0	0	Male	4	No	No	No	No	No	No	Tin	Food Secure
Northwest floodplain	monsoon	rural	Yes	1	0	0	0	0	0	0	0	0	0	Female	44.6	No	No	No	Yes	No	Yes	Tin	Food Secure
Northwest floodplain	monsoon	rural	Yes	1	0	0	0	0	0	0	0	0	0	Male	29.5	No	No	No	Yes	No	Yes	Tin	Mildly Food Insecure Access
Northwest floodplain	monsoon	rural	Yes	1	0	0	0	0	0	0	0	0	0	Female	39.8	No	No	No	Yes	No	No	Tin	Food Secure
Northwest floodplain	monsoon	rural	Yes	1	0	0	0	0	0	0	0	0	0	Male	15.4	No	No	No	Yes	No	No	Tin	Food Secure
Northwest floodplain	monsoon	rural	Yes	1	0	0	0	1	0	0	0	0	0	Female	44.1	No	No	No	Yes	No	No	Tin	Food Secure
Northwest floodplain	monsoon	rural	Yes	1	0	0	0	1	0	0	0	0	0	Male	41.1	No	No	No	Yes	No	No	Tin	Food Secure
Northwest floodplain	monsoon	rural	Yes	1	0	0	0	0	1	0	0	0	0	Male	25.7	No	No	No	No	No	No	Tin	Food Secure
Northwest floodplain	monsoon	rural	No	1	0	0	0	1	0	0	0	0	0	Female	19.5	No	No	No	Yes	No	No	Tin	Severely Food Insecure Access
Northwest floodplain	monsoon	rural	Yes	1	0	0	0	1	0	0	0	0	0	Female	16.4	No	Yes	No	Yes	No	Yes	Tin	Moderately Food Insecure Access
Northwest floodplain	post-aus	rural	Yes	1	0	1	0	1	0	0	0	0	0	Male	8.4	No	No	No	No	No	No	Tin	Severely Food Insecure Access
Northwest floodplain	post-aus	rural	Yes	1	0	0	0	1	0	0	1	1	0	Female	2	Yes	Yes	Yes	Yes	No	Yes	Cement & Bricks	Food Secure
Northwest floodplain	post-aus	rural	Yes	1	1	0	0	1	0	0	0	0	0	Male	56.5	Yes	Yes	Yes	Yes	No	No	Tin	Severely Food Insecure Access
Northwest floodplain	post-aus	rural	Yes	1	1	0	0	1	0	0	0	0	0	Female	20.6	Yes	Yes	Yes	Yes	No	No	Tin	Severely Food Insecure Access
Northwest floodplain	post-aus	rural	Yes	1	1	1	0	1	1	0	0	0	0	Male	3	No	No	No	Yes	No	Yes	Tin	Food Secure
Northwest floodplain	post-aus	rural	Yes	1	1	0	0	1	0	0	0	0	0	Female	56.1	No	No	No	No	No	No	Tin	Food Secure
Northwest floodplain	post-aus	rural	Yes	1	1	0	0	1	1	0	0	0	0	Male	15.1	Yes	Yes	No	Yes	No	No	Tin	Severely Food Insecure Access
Northwest floodplain	post-aus	rural	Yes	1	1	0	0	1	1	0	0	0	0	Male	3.8	Yes	Yes	Yes	Yes	No	Yes	Tin	Food Secure
Northwest floodplain	post-aus	rural	Yes	1	1	0	0	1	1	0	0	0	0	Female	2.6	Yes	Yes	Yes	Yes	No	Yes	Tin	Food Secure
Northwest floodplain	post-aus	rural	No	0	0	0	0	1	0	0	0	0	0	Male	58.4	Yes	Yes	No	No	No	Yes	Tin	Food Secure
Northwest floodplain	post-aus	rural	Yes	1	0	0	0	0	0	0	0	0	0	Male	44.2	No	No	No	No	No	No	Tin	Severely Food Insecure Access
Northwest floodplain	post-aus	rural	Yes	1	0	0	0	0	0	0	0	0	0	Female	17.5	No	No	No	No	No	No	Tin	Severely Food Insecure Access
Northwest floodplain	post-aus	rural	Yes	1	0	0	0	1	0	0	0	0	0	Female	32.1	Yes	Yes	Yes	Yes	No	No	Tin	Food Secure
Northwest floodplain	post-aus	rural	Yes	0	0	0	0	1	0	0	0	0	0	Female	38.2	No	No	No	Yes	No	No	Tin	Severely Food Insecure Access
Northwest floodplain	post-aus	rural	Yes	1	0	0	0	1	0	0	0	0	0	Female	16.9	Yes	Yes	No	No	No	No	Tin	Food Secure
Northwest floodplain	post-aus	rural	Yes	1	0	0	0	0	0	0	0	0	0	Female	13.8	No	No	No	Yes	No	Yes	Tin	Food Secure
Northwest floodplain	post-aus	rural	Yes	1	0	0	0	0	0	0	0	0	0	Male	44.4	No	No	No	No	No	No	Cane/palm/trunks	Severely Food Insecure Access
Northwest floodplain	post-aus	rural	Yes	1	0	0	0	1	0	0	0	0	0	Female	41.3	Yes	Yes	Yes	Yes	No	Yes	Tin	Severely Food Insecure Access
Northwest floodplain	post-aus	rural	Yes	1	0	0	0	0	0	0	0	0	0	Female	54.3	Yes	No	No	No	No	No	Cane/palm/trunks	Severely Food Insecure Access
Northwest floodplain	post-aus	rural	Yes	1	0	0	0	0	0	0	0	0	0	Female	18.2	Yes	No	No	No	No	No	Cane/palm/trunks	Severely Food Insecure Access
Northwest floodplain	post-aus	rural	Yes	1	0	0	0	1	0	0	1	0	0	Male	29.9	Yes	Yes	Yes	Yes	No	Yes	Tin	Food Secure
Northwest floodplain	post-aus	rural	Yes	1	0	0	0	1	0	0	1	0	0	Female	19	Yes	No	Yes	No	No	Yes	Tin	Food Secure
Northwest floodplain	post-aus	rural	No	0	0	0	0	1	1	0	0	0	0	Male	5.1	No	No	No	No	No	No	Cane/palm/trunks	Severely Food Insecure Access
Northwest floodplain	post-aus	rural	Yes	1	0	0	0	0	0	0	0	0	0	Male	29.7	No	No	No	Yes	No	No	Tin	Severely Food Insecure Access
Northwest floodplain	post-aus	rural	Yes	1	1	0	0	1	1	0	1	0	0	Female	46.4	Yes	No	Yes	No	No	No	Tin	Severely Food Insecure Access
Northwest floodplain	post-aus	rural	Yes	1	1	0	0	0	0	0	0	0	0	Male	17.4	Yes	Yes	No	No	No	No	Tin	Severely Food Insecure Access
Northwest floodplain	post-aus	rural	Yes	1	1	0	0	1	1	0	0	0	0	Male	46.6	No	No	No	Yes	No	No	Tin	Severely Food Insecure Access
Northwest floodplain	post-aus	rural	Yes	1	1	0	0	0	0	0	0	0	0	Male	41.8	No	No	No	No	No	No	Tin	Food Secure
Northwest floodplain	post-aus	rural	Yes	1	0	0	0	0	0	0	0	0	0	Male	23.2	No	No	No	Yes	No	No	Tin	Severely Food Insecure Access
Northwest floodplain	post-aus	rural	Yes	1	1	0	0	0	1	0	0	0	0	Female	22.5	No	No	No	No	No	No	Tin	Food Secure
Northwest floodplain	post-aus	rural	Yes	1	1	0	0	1	0	0	0	0	0	Female	42	No	No	No	Yes	No	Yes	Tin	Food Secure
Northwest floodplain	post-aus	rural	Yes	1	1	0	0	1	1	0	0	0	0	Male	6.2	No	No	No	Yes	No	Yes	Cement & Bricks	Food Secure
Northwest floodplain	post-aus	rural	Yes	1	1	0	0	0	0	0	0	0	0	Male	31.4	No	No	No	Yes	No	No	Tin	Severely Food Insecure Access
Northwest floodplain	post-aus	rural	Yes	1	1	0	0	1	1	0	0	0	0	Male	6.8	No	No	No	Yes	No	No	Tin	Food Secure
Northwest floodplain	post-aus	rural	Yes	1	1	0	0	1	1	0	0	0	0	Male	15.4	Yes	Yes	Yes	Yes	No	No	Tin	Food Secure
Northwest floodplain	post-aus	rural	Yes	1	0	0	0	0	0	0	0	0	0	Male	0.9	No	No	No	No	No	No	Cement & Bricks	Food Secure
Northwest floodplain	post-aus	rural	Yes	1	1	0	0	1	1	0	0	0	0	Male	28.5	No	No	No	Yes	No	Yes	Cement & Bricks	Food Secure
Northwest floodplain	post-aus	rural	No	0	0	0	0	0	0	0	0	0	0	Female	18.4	No	No	No	Yes	No	No	Tin	Food Secure
Northwest floodplain	post-aus	rural	Yes	1	0	0	0	1	0	0	0	0	0	Male	19.2	No	No	No	Yes	No	Yes	Tin	Food Secure
Northwest floodplain	post-aus	rural	Yes	1	0	0	0	1	0	0	0	1	0	Male	46.6	No	No	No	No	No	No	Tin	Food Secure
Northwest floodplain	post-aus	rural	Yes	1	0	0	0	1	0	0	0	1	0	Male	4.4	No	No	No	No	No	No	Tin	Food Secure
Northwest floodplain	post-aus	rural	Yes	1	0	0	0	1	0	0	0	0	0	Male	28.7	No	No	No	Yes	No	No	Tin	Food Secure
Northwest floodplain	post-aus	rural	Yes	1	0	0	0	1	0	0	0	0	0	Female	13.2	No	No	No	Yes	No	Yes	Tin	Food Secure
Northwest floodplain	post-aus	rural	Yes	1	0	0	0	0	0	0	0	0	0	Male	48.5	No	No	No	No	No	No	Tin	Severely Food Insecure Access
Northwest floodplain	post-aus	rural	Yes	0	0	0	0	1	0	0	0	0	0	Male	59.8	No	No	No	No	No	Yes	Tin	Food Secure
Northwest floodplain	post-aus	rural	Yes	0	0	0	0	1	0	0	0	0	0	Female	6.6	No	No	No	No	No	Yes	Tin	Food Secure
Northwest floodplain	post-aus	rural	Yes	1	0	0	1	0	1	0	0	0	0	Male	49.1	Yes	No	No	Yes	No	Yes	Tin	Food Secure
Northwest floodplain	post-aus	rural	Yes	1	0	0	0	1	0	0	0	0	0	Female	7.3	Yes	Yes	Yes	Yes	No	Yes	Tin	Food Secure
Northwest floodplain	post-aus	rural	Yes	1	0	0	0	1	0	0	1	0	0	Female	4.6	Yes	Yes	No	Yes	No	Yes	Tin	Food Secure
Northwest floodplain	post-aus	rural	Yes	1	0	0	0	0	0	0	0	0	0	Female	50.8	Yes	No	No	No	No	No	Tin	Severely Food Insecure Access
Northwest floodplain	post-aus	rural	Yes	1	0	0	0	1	0	0	0	0	0	Male	2.4	Yes	No	Yes	Yes	No	No	Tin	Food Secure
Northwest floodplain	post-aus	rural	No	1	0	0	0	1	0	0	0	0	0	Female	30.6	No	No	No	No	No	No	Tin	Severely Food Insecure Access
Northwest floodplain	post-aus	rural	Yes	1	0	0	0	1	1	0	0	0	0	Female	21.4	No	No	No	No	No	Yes	Cement & Bricks	Food Secure
Northwest floodplain	post-aus	rural	Yes	1	0	0	0	1	0	0	0	0	0	Female	33.1	Yes	No	No	Yes	No	No	Tin	Food Secure
Northwest floodplain	post-aus	rural	Yes	1	0	0	0	1	0	0	0	0	1	Female	34.8	No	No	No	Yes	No	No	Tin	Food Secure
Northwest floodplain	post-aus	rural	Yes	1	0	0	0	1	0	0	0	0	1	Male	4	No	No	No	Yes	No	No	Tin	Food Secure
Northwest floodplain	post-aus	rural	No	0	0	0	0	1	0	0	0	0	0	Female	58.4	No	No	No	Yes	No	No	Tin	Food Secure
Northwest floodplain	post-aus	rural	Yes	1	0	1	0	1	1	0	0	0	0	Male	35.5	Yes	Yes	Yes	No	No	No	Bamboo with mud	Food Secure
Northwest floodplain	post-aus	rural	Yes	1	0	0	0	1	0	0	0	0	0	Male	18.4	Yes	Yes	Yes	Yes	No	Yes	Cement & Bricks	Food Secure
Northwest floodplain	post-aus	rural	Yes	1	1	0	0	0	1	0	0	0	0	Male	46.6	No	No	No	Yes	No	Yes	Tin	Severely Food Insecure Access
Northwest floodplain	post-aus	rural	Yes	1	1	0	0	0	0	0	0	0	0	Male	34.6	No	No	No	No	No	No	Tin	Severely Food Insecure Access
Northwest floodplain	post-aus	rural	Yes	1	0	0	0	1	0	0	0	0	0	Female	7.7	Yes	Yes	Yes	Yes	No	No	Cement & Bricks	Food Secure
Northwest floodplain	post-aus	rural	Yes	1	0	0	0	0	0	0	0	0	0	Female	22.4	Yes	Yes	Yes	No	No	No	Cement & Bricks	Food Secure
Northwest floodplain	post-aus	rural	Yes	1	0	0	0	1	1	0	0	0	0	Male	3.4	No	Yes	Yes	Yes	No	Yes	Tin	Food Secure
Northwest floodplain	post-aus	rural	Yes	1	0	0	0	1	0	0	0	0	0	Female	11.1	No	No	No	No	No	No	Tin	Food Secure
Northwest floodplain	post-aus	rural	Yes	1	0	0	0	1	0	0	0	0	0	Female	36.1	No	No	No	No	No	No	Tin	Severely Food Insecure Access
Northwest floodplain	post-aus	rural	Yes	1	0	0	0	1	1	0	0	0	0	Male	5.7	No	No	No	Yes	No	No	Tin	Food Secure
Northwest floodplain	post-aus	rural	Yes	1	0	0	0	1	0	0	0	0	0	Male	5.9	No	No	No	Yes	No	No	Tin	Moderately Food Insecure Access
Northwest floodplain	post-aus	rural	Yes	1	0	0	0	1	0	0	0	0	0	Male	58.7	No	No	No	Yes	No	No	Tin	Food Secure
Northwest floodplain	post-aus	rural	Yes	0	0	0	0	0	0	0	0	0	0	Male	45.7	No	No	No	Yes	No	No	Tin	Food Secure
Northwest floodplain	post-aus	rural	No	1	0	0	0	0	1	0	0	0	0	Female	11.6	No	No	No	Yes	No	Yes	Tin	Food Secure
Northwest floodplain	post-aus	rural	No	1	0	1	0	1	0	0	0	0	0	Male	22	No	No	No	Yes	No	No	Tin	Moderately Food Insecure Access
Northwest floodplain	post-aus	rural	Yes	1	1	0	0	1	0	0	0	0	0	Female	7.3	No	No	No	Yes	No	No	Tin	Food Secure
Northwest floodplain	post-aus	rural	Yes	1	0	0	0	1	0	0	0	0	0	Female	19.4	No	No	No	No	No	Yes	Tin	Food Secure
Northwest floodplain	post-aus	rural	No	1	0	0	0	1	0	0	0	0	0	Male	44.8	No	No	No	No	No	No	Tin	Moderately Food Insecure Access
Northwest floodplain	post-aus	rural	No	1	0	0	0	1	0	0	0	0	0	Male	17.7	No	No	No	No	No	No	Tin	Moderately Food Insecure Access
Northwest floodplain	post-aus	rural	Yes	1	0	0	0	0	0	0	0	0	0	Female	10.3	No	No	No	Yes	No	No	Tin	Food Secure
Northwest floodplain	post-aus	rural	Yes	1	0	0	0	1	1	0	0	0	0	Female	13.4	No	No	No	Yes	No	No	Tin	Food Secure
Northwest floodplain	post-aus	rural	Yes	1	0	0	0	0	0	0	1	0	0	Female	1.8	No	No	No	No	No	No	Tin	Food Secure
Northwest floodplain	post-aus	rural	Yes	1	1	0	0	0	0	0	0	0	0	Male	28.9	No	No	No	Yes	No	No	Tin	Severely Food Insecure Access
Northwest floodplain	post-aus	rural	Yes	1	0	0	0	1	1	0	0	0	0	Male	36.8	No	No	No	Yes	No	No	Tin	Food Secure
Northwest floodplain	post-aus	rural	Yes	1	0	0	0	1	1	0	0	0	0	Female	10.8	No	No	No	No	No	No	Tin	Severely Food Insecure Access
Northwest floodplain	post-aus	rural	Yes	0	0	1	0	1	0	0	0	0	0	Female	7.3	Yes	Yes	Yes	Yes	No	Yes	Tin	Food Secure
Northwest floodplain	post-aus	rural	Yes	1	0	0	0	1	1	0	0	0	0	Male	56.1	No	No	No	No	No	No	Tin	Severely Food Insecure Access
Northwest floodplain	post-aus	rural	Yes	1	0	0	0	0	0	0	0	0	0	Male	54.8	No	No	No	Yes	No	No	Tin	Food Secure
Northwest floodplain	post-aus	rural	Yes	1	0	0	0	0	0	0	0	0	0	Female	27.3	No	No	No	Yes	No	No	Tin	Food Secure
Northwest floodplain	post-aus	rural	Yes	1	0	1	0	1	0	0	0	0	0	Female	0.4	No	No	No	No	No	No	Tin	Mildly Food Insecure Access
Northwest floodplain	post-aus	rural	Yes	1	0	0	0	0	0	0	0	0	0	Male	16.9	No	No	No	No	No	No	Cane/palm/trunks	Food Secure
Northwest floodplain	post-aus	rural	No	0	0	0	0	0	0	0	0	0	0	Female	40.2	No	No	No	No	No	No	Cane/palm/trunks	Severely Food Insecure Access
Northwest floodplain	post-aus	rural	Yes	1	0	0	0	1	1	0	0	0	0	Female	10.2	No	No	No	Yes	No	Yes	Tin	Food Secure
Northwest floodplain	post-aus	rural	Yes	1	0	1	0	1	0	0	0	0	0	Male	31.1	Yes	Yes	Yes	Yes	No	No	Tin	Severely Food Insecure Access
Northwest floodplain	post-aus	rural	Yes	1	0	1	0	1	0	0	0	0	0	Male	54.5	No	No	No	No	No	No	Tin	Mildly Food Insecure Access
Northwest floodplain	post-aus	rural	Yes	1	0	1	0	1	0	0	0	0	0	Male	4.8	No	No	No	No	No	No	Tin	Mildly Food Insecure Access
Northwest floodplain	post-aus	rural	No	1	0	0	0	1	0	0	0	0	0	Male	13.6	No	No	No	Yes	No	Yes	Tin	Food Secure
Northwest floodplain	post-aus	rural	No	1	0	0	0	1	0	0	0	0	0	Female	11.2	No	No	No	Yes	No	No	Tin	Food Secure
Northwest floodplain	post-aus	rural	Yes	1	0	0	0	1	1	0	0	0	0	Male	39.2	No	No	No	Yes	No	Yes	Tin	Severely Food Insecure Access
Northwest floodplain	post-aus	rural	Yes	1	0	0	0	1	1	0	0	0	0	Female	18.6	No	No	No	No	No	No	Tin	Severely Food Insecure Access
Northwest floodplain	post-aus	rural	Yes	1	0	0	0	0	0	0	0	0	0	Male	34	No	No	No	Yes	No	Yes	Tin	Food Secure
Northwest floodplain	post-aus	rural	Yes	1	0	0	0	1	0	0	0	0	0	Male	44.4	No	No	No	No	No	No	Tin	Severely Food Insecure Access
Northwest floodplain	post-aus	rural	Yes	1	0	0	0	0	0	0	0	0	0	Female	18.6	No	Yes	No	Yes	No	No	Tin	Food Secure
Northwest floodplain	post-aus	rural	Yes	1	0	0	0	1	0	0	0	0	0	Male	33	No	No	No	Yes	No	Yes	Tin	Severely Food Insecure Access
Northwest floodplain	post-aus	rural	Yes	1	0	0	0	1	0	0	0	0	0	Female	37	Yes	Yes	Yes	Yes	No	Yes	Cement & Bricks	Food Secure
Northwest floodplain	post-aus	rural	Yes	1	0	0	0	1	0	0	0	0	0	Female	52.3	No	No	No	No	No	No	Tin	Food Secure
Northwest floodplain	post-aus	rural	Yes	0	0	0	0	0	0	0	0	0	0	Male	55.5	No	No	No	No	No	No	Tin	Severely Food Insecure Access
Upper Active floodplain	post-aus	rural	Yes	1	1	0	0	1	1	0	0	0	0	Male	5.9	Yes	No	No	Yes	No	No	Tin	Severely Food Insecure Access
Upper Active floodplain	post-aus	rural	No	1	1	0	0	0	0	0	0	0	0	Female	3.3	No	No	No	No	No	No	Tin	Severely Food Insecure Access
Upper Active floodplain	post-aus	rural	No	0	0	0	0	0	0	0	0	0	0	Female	52.5	No	No	No	No	No	No	Cane/palm/trunks	Severely Food Insecure Access
Upper Active floodplain	post-aus	rural	Yes	1	0	0	0	0	0	0	0	0	0	Male	18.8	No	No	No	Yes	No	Yes	Tin	Severely Food Insecure Access
Upper Active floodplain	post-aus	rural	Yes	1	1	0	1	1	0	0	0	0	0	Male	50.4	No	No	No	Yes	No	No	Tin	Severely Food Insecure Access
Upper Active floodplain	post-aus	rural	Yes	1	1	0	0	1	1	0	0	0	0	Male	41.7	No	No	No	No	No	No	Tin	Severely Food Insecure Access
Upper Active floodplain	post-aus	rural	Yes	1	1	0	0	1	1	0	0	0	0	Male	14.7	No	No	No	No	No	No	Tin	Severely Food Insecure Access
Upper Active floodplain	post-aus	rural	Yes	1	1	1	0	1	0	0	0	0	0	Female	31.5	No	No	No	No	No	No	Tin	Severely Food Insecure Access
Upper Active floodplain	post-aus	rural	Yes	1	0	0	1	1	0	0	0	0	0	Female	29.9	No	No	No	No	No	No	Tin	Severely Food Insecure Access
Upper Active floodplain	post-aus	rural	Yes	1	1	1	0	1	0	0	0	0	0	Male	11.8	No	No	No	No	No	No	Tin	Severely Food Insecure Access
Upper Active floodplain	post-aus	rural	Yes	1	0	0	0	0	0	0	0	0	0	Female	35	No	No	No	No	No	Yes	Cane/palm/trunks	Severely Food Insecure Access
Upper Active floodplain	post-aus	rural	No	0	0	0	0	0	0	0	0	0	0	Male	30.7	No	No	No	No	No	No	Cane/palm/trunks	Severely Food Insecure Access
Upper Active floodplain	post-aus	rural	Yes	1	0	0	0	0	0	0	0	0	0	Male	24	No	No	No	Yes	No	No	Tin	Severely Food Insecure Access
Upper Active floodplain	post-aus	rural	Yes	1	1	1	0	1	0	0	0	0	0	Female	31.8	No	No	No	No	No	No	Cane/palm/trunks	Severely Food Insecure Access
Upper Active floodplain	post-aus	rural	No	1	0	0	0	0	0	0	0	0	0	Female	26.8	Yes	No	No	Yes	No	No	Tin	Severely Food Insecure Access
Upper Active floodplain	post-aus	rural	No	1	0	1	0	1	0	0	0	0	0	Male	20.1	No	No	No	Yes	No	No	Tin	Food Secure
Upper Active floodplain	post-aus	rural	Yes	1	0	0	0	0	0	0	0	0	0	Male	36.4	Yes	No	Yes	Yes	No	No	Cement & Bricks	Food Secure
Upper Active floodplain	post-aus	rural	Yes	1	0	0	0	1	1	0	0	0	0	Female	19.5	No	No	No	No	No	No	Tin	Food Secure
Upper Active floodplain	post-aus	rural	No	1	1	0	0	1	0	0	0	0	0	Female	33.3	Yes	Yes	Yes	No	No	No	Tin	Food Secure
Upper Active floodplain	post-aus	rural	No	1	1	0	0	1	0	0	0	0	0	Male	10.7	Yes	Yes	Yes	No	No	No	Tin	Food Secure
Upper Active floodplain	post-aus	rural	Yes	1	0	1	0	1	0	0	0	1	0	Female	18	Yes	No	No	No	No	No	Tin	Food Secure
Upper Active floodplain	post-aus	rural	No	1	0	0	0	0	0	0	0	0	0	Female	46.5	Yes	No	Yes	Yes	No	No	Tin	Food Secure
Upper Active floodplain	post-aus	rural	No	1	0	0	0	0	0	0	0	0	0	Female	20.4	Yes	No	Yes	Yes	No	No	Tin	Food Secure
Upper Active floodplain	post-aus	rural	Yes	1	0	0	0	1	0	0	0	0	0	Male	29.6	Yes	No	Yes	Yes	No	No	Tin	Food Secure
Upper Active floodplain	post-aus	rural	Yes	1	0	0	0	0	0	0	0	0	0	Male	31.5	No	No	No	Yes	No	No	Tin	Severely Food Insecure Access
Upper Active floodplain	post-aus	rural	No	0	0	0	0	0	0	0	0	0	0	Female	22.4	Yes	No	No	No	No	Yes	Cement & Bricks	Food Secure
Upper Active floodplain	post-aus	rural	Yes	1	0	0	0	0	1	0	0	0	0	Male	18.2	No	No	No	Yes	No	No	Tin	Food Secure
Upper Active floodplain	post-aus	rural	Yes	1	0	1	0	1	0	0	0	0	0	Male	23.9	Yes	No	Yes	Yes	No	Yes	Tin	Food Secure
Upper Active floodplain	post-aus	rural	No	1	0	1	0	1	0	0	0	0	0	Male	27.8	No	No	No	No	No	No	Tin	Severely Food Insecure Access
Upper Active floodplain	post-aus	rural	Yes	1	1	1	0	1	0	0	0	0	0	Female	8.6	Yes	No	No	No	No	No	Cane/palm/trunks	Severely Food Insecure Access
Upper Active floodplain	post-aus	rural	Yes	1	1	0	0	1	1	0	0	0	0	Male	12.3	Yes	No	Yes	Yes	No	Yes	Tin	Severely Food Insecure Access
Upper Active floodplain	post-aus	rural	Yes	1	0	0	0	0	0	0	0	0	0	Male	34	No	No	No	Yes	No	No	Tin	Severely Food Insecure Access
Upper Active floodplain	post-aus	rural	Yes	1	0	0	0	0	0	0	0	0	0	Male	13.1	No	No	No	Yes	No	No	Tin	Severely Food Insecure Access
Upper Active floodplain	post-aus	rural	Yes	1	0	1	0	1	0	0	0	0	0	Male	8	Yes	No	Yes	No	No	No	Tin	Severely Food Insecure Access
Upper Active floodplain	post-aus	rural	No	1	0	0	0	1	0	0	0	0	0	Male	28.5	No	No	No	No	No	No	Cane/palm/trunks	Severely Food Insecure Access
Upper Active floodplain	post-aus	rural	Yes	0	0	0	0	0	0	0	0	0	0	Female	55.7	No	No	No	Yes	No	No	Tin	Food Secure
Upper Active floodplain	post-aus	rural	No	1	0	0	0	0	0	0	0	0	0	Female	36.9	No	No	No	Yes	No	Yes	Tin	Food Secure
Upper Active floodplain	post-aus	rural	Yes	1	0	0	0	0	0	0	0	0	0	Female	52.4	No	No	No	Yes	No	No	Tin	Severely Food Insecure Access
Upper Active floodplain	post-aus	rural	Yes	1	0	0	0	0	0	0	0	0	0	Female	2.3	No	No	No	Yes	No	No	Tin	Severely Food Insecure Access
Upper Active floodplain	post-aus	rural	Yes	1	0	0	0	0	0	0	0	0	0	Female	46.1	No	No	No	No	No	No	Tin	Severely Food Insecure Access
Upper Active floodplain	post-aus	rural	Yes	1	0	0	0	0	0	0	0	0	0	Male	26.6	No	No	No	No	No	No	Tin	Mildly Food Insecure Access
Upper Active floodplain	post-aus	rural	No	1	0	0	0	1	0	0	0	0	0	Female	20.4	No	No	No	No	No	No	Cane/palm/trunks	Severely Food Insecure Access
Upper Active floodplain	post_aman	rural	Yes	1	1	0	0	1	0	0	0	0	0	Male	53.7	Yes	No	No	No	No	No	Tin	Severely Food Insecure Access
Upper Active floodplain	post_aman	rural	Yes	1	1	0	1	1	0	0	0	0	0	Female	23.4	No	No	No	Yes	No	No	Tin	Mildly Food Insecure Access
Upper Active floodplain	post_aman	rural	Yes	1	1	0	0	0	0	0	0	0	0	Male	53.7	No	No	No	No	No	Yes	Tin	Severely Food Insecure Access
Upper Active floodplain	post_aman	rural	Yes	1	0	0	0	1	1	0	0	0	0	Female	58.5	No	No	No	Yes	No	No	Tin	Food Secure
Upper Active floodplain	post_aman	rural	Yes	1	0	0	0	1	1	0	0	0	0	Female	18.6	No	No	No	Yes	No	No	Tin	Food Secure
Upper Active floodplain	post_aman	rural	Yes	1	0	0	0	1	0	0	0	0	0	Male	56.5	No	No	No	No	No	No	Tin	Severely Food Insecure Access
Upper Active floodplain	post_aman	rural	Yes	1	1	0	0	1	0	0	0	0	0	Male	17.8	No	No	No	No	No	No	Tin	Severely Food Insecure Access
Upper Active floodplain	post_aman	rural	Yes	1	0	0	0	1	0	0	0	0	0	Female	54.9	No	No	No	No	No	Yes	Tin	Food Secure
Upper Active floodplain	post_aman	rural	Yes	1	1	1	0	1	0	0	0	0	0	Male	15.4	No	No	No	No	No	No	Tin	Severely Food Insecure Access
Upper Active floodplain	post_aman	rural	Yes	1	1	1	0	1	0	0	0	0	0	Female	38.6	No	No	No	Yes	No	No	Tin	Food Secure
Upper Active floodplain	post_aman	rural	Yes	0	0	0	0	0	1	0	0	1	0	Female	15.4	No	No	No	No	No	No	Tin	Severely Food Insecure Access
Upper Active floodplain	post_aman	rural	Yes	1	1	0	0	1	0	0	0	0	0	Male	48.7	No	No	No	No	No	No	Tin	Severely Food Insecure Access
Upper Active floodplain	post_aman	rural	Yes	1	1	0	0	1	0	0	0	0	0	Female	6.9	No	No	No	No	No	No	Tin	Severely Food Insecure Access
Upper Active floodplain	post_aman	rural	Yes	1	1	0	0	1	0	0	0	0	0	Male	27.2	No	No	No	Yes	No	Yes	Tin	Food Secure
Upper Active floodplain	post_aman	rural	Yes	1	0	0	0	0	0	0	0	0	0	Male	36.6	No	No	No	Yes	No	No	Tin	Food Secure
Upper Active floodplain	post_aman	rural	Yes	1	0	0	0	0	0	0	0	0	0	Male	24.3	No	No	No	Yes	No	No	Tin	Food Secure
Upper Active floodplain	post_aman	rural	Yes	1	0	0	0	1	0	0	0	0	0	Male	11.9	No	No	No	No	No	Yes	Tin	Food Secure
Upper Active floodplain	post_aman	rural	Yes	0	0	0	0	1	0	0	0	0	0	Female	35.9	No	Yes	Yes	Yes	No	Yes	Cement & Bricks	Food Secure
Upper Active floodplain	post_aman	rural	Yes	1	1	1	0	1	0	0	0	0	0	Male	34.8	No	Yes	No	No	No	No	Tin	Food Secure
Upper Active floodplain	post_aman	rural	Yes	1	1	0	1	1	0	0	0	0	0	Female	44.2	No	No	No	Yes	No	No	Tin	Food Secure
Upper Active floodplain	post_aman	rural	Yes	1	1	0	1	1	0	0	0	0	0	Female	8.4	No	No	No	Yes	No	No	Tin	Food Secure
Upper Active floodplain	post_aman	rural	No	1	0	0	0	0	0	0	0	0	0	Female	49.1	No	No	No	No	No	No	Bamboo with mud	Food Secure
Upper Active floodplain	post_aman	rural	Yes	1	0	0	0	0	0	0	0	0	0	Female	2.4	No	No	No	No	No	No	Tin	Food Secure
Upper Active floodplain	post_aman	rural	No	0	0	0	0	1	0	0	0	0	0	Female	51.2	No	No	No	No	No	No	Tin	Food Secure
Upper Active floodplain	post_aman	rural	No	1	0	0	0	0	0	0	0	0	0	Female	43.6	No	No	No	No	No	No	Tin	Moderately Food Insecure Access
Upper Active floodplain	post_aman	rural	No	1	0	0	0	0	0	0	0	0	0	Male	2.7	No	No	No	No	No	No	Tin	Moderately Food Insecure Access
Upper Active floodplain	post_aman	rural	Yes	1	1	0	0	1	0	0	0	0	0	Female	15.3	No	No	No	No	No	No	Tin	Severely Food Insecure Access
Upper Active floodplain	post_aman	rural	Yes	1	0	0	0	1	0	0	0	0	0	Female	3.2	No	No	No	Yes	No	No	Tin	Food Secure
Upper Active floodplain	post_aman	rural	Yes	1	1	1	1	0	0	0	0	0	0	Male	35.3	No	No	No	Yes	No	No	Tin	Food Secure
Upper Active floodplain	post_aman	rural	Yes	1	1	1	1	0	0	0	0	0	0	Female	7	No	No	No	Yes	No	No	Tin	Food Secure
Upper Active floodplain	post_aman	rural	Yes	1	0	0	0	0	0	0	0	0	0	Male	14.4	No	No	No	No	No	No	Tin	Food Secure
Upper Active floodplain	post_aman	rural	Yes	1	0	0	0	1	0	0	0	0	0	Female	52.8	No	No	No	Yes	No	Yes	Tin	Food Secure
Upper Active floodplain	post_aman	rural	Yes	1	1	0	0	1	0	0	0	0	1	Male	34.4	Yes	Yes	Yes	Yes	Yes	Yes	Cement & Bricks	Food Secure
Upper Active floodplain	monsoon	rural	Yes	1	1	0	0	1	0	0	0	0	1	Male	6.7	Yes	No	Yes	Yes	No	No	Cement & Bricks	Food Secure
Upper Active floodplain	monsoon	rural	Yes	1	0	0	0	1	0	0	0	0	0	Male	22.9	No	No	No	Yes	No	No	Cane/palm/trunks	Food Secure
Upper Active floodplain	monsoon	rural	Yes	1	0	0	0	0	0	0	0	0	0	Male	6.8	No	No	No	Yes	No	Yes	Tin	Food Secure
Upper Active floodplain	monsoon	rural	Yes	1	1	0	0	1	0	0	0	0	0	Male	1.1	No	No	No	No	No	No	Cane/palm/trunks	Food Secure
Upper Active floodplain	monsoon	rural	Yes	1	1	0	0	1	0	0	0	0	0	Male	32.9	No	No	No	Yes	No	No	Tin	Severely Food Insecure Access
Upper Active floodplain	monsoon	rural	Yes	1	1	0	0	1	0	0	0	0	0	Female	38.9	No	No	No	Yes	No	No	Bamboo with mud	Food Secure
Upper Active floodplain	monsoon	rural	Yes	1	1	0	0	1	0	0	0	0	0	Female	44.9	Yes	Yes	Yes	No	No	No	Tin	Food Secure
Upper Active floodplain	monsoon	rural	Yes	1	1	0	0	1	0	0	0	0	0	Male	48.2	Yes	No	No	Yes	No	No	Tin	Food Secure
Upper Active floodplain	monsoon	rural	Yes	1	1	0	0	1	0	0	0	0	0	Male	7.1	Yes	No	No	Yes	No	No	Tin	Food Secure
Upper Active floodplain	monsoon	rural	Yes	1	0	1	0	1	0	0	0	0	1	Male	40	No	No	No	Yes	No	Yes	Cement & Bricks	Food Secure
Upper Active floodplain	monsoon	rural	Yes	1	0	0	0	1	0	0	0	0	0	Male	37.5	No	No	No	No	No	No	Tin	Food Secure
Upper Active floodplain	monsoon	rural	Yes	1	0	0	0	1	0	0	0	0	0	Female	5.7	No	No	No	No	No	No	Tin	Food Secure
Upper Active floodplain	monsoon	rural	Yes	1	0	0	0	0	0	0	0	0	0	Male	49.3	No	No	No	No	No	No	Tin	Severely Food Insecure Access
Upper Active floodplain	monsoon	rural	Yes	1	0	0	0	0	0	0	0	0	0	Male	26.3	No	No	No	No	No	No	Tin	Severely Food Insecure Access
Upper Active floodplain	monsoon	rural	Yes	1	0	0	0	0	0	0	0	0	0	Male	44.5	No	No	No	No	No	No	Tin	Food Secure
Upper Active floodplain	monsoon	rural	Yes	1	0	0	0	0	0	0	0	0	0	Male	26.2	No	No	No	No	No	No	Tin	Food Secure
Upper Active floodplain	monsoon	rural	Yes	1	1	0	0	1	0	0	0	0	0	Female	2.8	No	No	No	No	No	Yes	Tin	Food Secure
Upper Active floodplain	monsoon	rural	Yes	1	0	0	0	1	0	0	0	0	0	Male	26.2	No	No	No	No	No	No	Cane/palm/trunks	Severely Food Insecure Access
Upper Active floodplain	monsoon	rural	Yes	1	0	0	0	0	0	0	0	0	0	Male	46.3	No	No	No	No	No	No	Cane/palm/trunks	Severely Food Insecure Access
Upper Active floodplain	monsoon	rural	Yes	1	0	0	0	0	0	0	0	0	0	Female	37.6	No	No	No	Yes	No	No	Tin	Food Secure
Upper Active floodplain	monsoon	rural	No	0	0	0	0	0	0	0	0	0	0	Female	30.4	No	No	No	Yes	No	Yes	Tin	Food Secure
Upper Active floodplain	monsoon	rural	Yes	1	0	0	0	0	0	0	0	0	0	Female	49.4	No	No	No	No	No	No	Tin	Food Secure
Upper Active floodplain	monsoon	rural	Yes	1	0	0	0	0	0	0	0	0	0	Male	1.4	No	No	No	No	No	No	Tin	Food Secure
Upper Active floodplain	monsoon	rural	Yes	1	1	0	0	1	0	0	0	0	0	Female	28	No	No	No	No	No	No	Cane/palm/trunks	Food Secure
Upper Active floodplain	monsoon	rural	Yes	1	0	0	0	1	1	0	0	0	0	Male	24.4	No	No	No	No	No	No	Tin	Severely Food Insecure Access
Upper Active floodplain	monsoon	rural	Yes	1	1	0	0	1	0	0	0	0	0	Male	18.3	No	No	No	No	No	Yes	Cane/palm/trunks	Food Secure
Upper Active floodplain	monsoon	rural	Yes	1	0	0	0	0	0	0	0	0	0	Female	17.6	No	No	No	No	No	No	Tin	Food Secure
Upper Active floodplain	monsoon	rural	Yes	1	0	0	0	1	0	0	0	0	0	Male	1	No	No	No	Yes	No	No	Tin	Severely Food Insecure Access
Upper Active floodplain	monsoon	rural	Yes	1	0	0	0	1	0	0	1	0	0	Male	5.5	Yes	No	Yes	Yes	No	Yes	Tin	Food Secure
Upper Active floodplain	monsoon	rural	Yes	1	0	0	0	1	0	0	1	0	0	Female	17	Yes	No	Yes	Yes	No	Yes	Tin	Food Secure
Upper Active floodplain	monsoon	rural	Yes	1	0	0	0	1	0	0	0	1	0	Female	3.5	Yes	No	Yes	Yes	No	No	Tin	Food Secure
Upper Active floodplain	monsoon	rural	Yes	0	1	0	0	1	0	0	0	0	0	Female	55.2	Yes	Yes	Yes	Yes	No	Yes	Cement & Bricks	Food Secure
Upper Active floodplain	monsoon	rural	Yes	1	0	0	0	1	0	0	0	0	0	Female	30.8	No	No	No	Yes	No	No	Tin	Food Secure
Upper Active floodplain	monsoon	rural	Yes	1	0	0	0	1	0	0	0	0	0	Male	19.1	Yes	No	Yes	Yes	No	Yes	Tin	Food Secure
Upper Active floodplain	monsoon	rural	Yes	1	0	0	0	1	0	0	0	0	0	Male	1.4	Yes	Yes	No	Yes	No	No	Tin	Food Secure
Upper Active floodplain	monsoon	rural	Yes	1	0	0	0	1	0	0	0	0	0	Male	14	Yes	Yes	Yes	Yes	No	No	Tin	Food Secure
Upper Active floodplain	monsoon	rural	Yes	1	1	0	0	1	0	0	0	0	0	Female	37.6	No	No	No	No	No	No	Tin	Severely Food Insecure Access
Upper Active floodplain	monsoon	rural	No	1	0	0	0	1	0	0	0	0	0	Male	28.4	No	No	No	No	No	No	Tin	Food Secure
Upper Active floodplain	monsoon	rural	Yes	1	1	0	0	1	0	0	0	0	0	Male	47	Yes	Yes	Yes	Yes	No	No	Tin	Food Secure
Upper Active floodplain	monsoon	rural	No	1	0	0	0	1	0	0	0	0	0	Female	6.6	No	No	No	No	No	No	Tin	Food Secure
Upper Active floodplain	monsoon	rural	Yes	1	1	0	0	1	0	0	0	0	0	Female	9.3	No	No	No	Yes	No	No	Tin	Food Secure
Upper Active floodplain	monsoon	rural	Yes	1	0	0	0	1	0	0	0	0	0	Female	27.1	No	No	No	No	No	No	Tin	Food Secure
Upper Active floodplain	monsoon	rural	No	0	0	0	0	0	0	0	0	0	0	Male	19.1	No	No	No	No	No	No	Tin	Severely Food Insecure Access
Upper Active floodplain	monsoon	rural	Yes	1	0	0	0	1	0	0	0	0	0	Male	51.3	No	No	No	No	No	No	Tin	Food Secure
Upper Active floodplain	monsoon	rural	Yes	1	0	0	0	1	0	0	0	0	0	Female	27.1	No	No	No	No	No	No	Tin	Food Secure
Upper Active floodplain	monsoon	rural	Yes	1	0	0	0	0	0	0	0	0	0	Male	54.4	No	No	No	No	No	No	Cane/palm/trunks	Severely Food Insecure Access
Upper Active floodplain	monsoon	rural	Yes	1	1	0	0	1	0	0	0	0	0	Female	2.4	No	No	No	No	No	No	Tin	Food Secure
Upper Active floodplain	monsoon	rural	Yes	1	0	0	0	1	0	0	0	0	0	Female	8.7	Yes	No	Yes	Yes	No	No	Tin	Food Secure
Upper Active floodplain	monsoon	rural	Yes	1	0	0	0	1	0	0	0	0	0	Female	16.8	No	No	No	Yes	No	No	Tin	Food Secure
Upper Active floodplain	monsoon	rural	Yes	1	0	0	0	1	0	0	0	0	0	Female	35.2	No	No	No	No	No	No	Tin	Food Secure
Upper Active floodplain	monsoon	rural	Yes	1	0	0	0	1	0	0	0	0	0	Male	8.8	No	No	No	No	No	No	Tin	Food Secure
Upper Active floodplain	monsoon	rural	Yes	1	1	0	0	1	0	0	0	0	0	Male	3.7	No	No	No	No	No	No	Tin	Food Secure
Upper Active floodplain	monsoon	rural	Yes	1	0	0	1	1	0	0	0	0	0	Male	31.4	No	No	No	No	No	No	Tin	Food Secure
Upper Active floodplain	monsoon	rural	Yes	1	0	0	1	1	0	0	0	0	0	Male	31.4	No	No	No	No	No	No	Tin	Food Secure
Upper Active floodplain	monsoon	rural	Yes	1	0	0	0	1	0	0	0	0	0	Male	38.1	No	No	No	No	No	No	Tin	Food Secure
Upper Active floodplain	monsoon	rural	Yes	1	0	0	0	1	0	0	0	0	0	Female	10	No	No	No	No	No	No	Tin	Food Secure
Upper Active floodplain	monsoon	rural	Yes	1	0	0	0	1	0	0	0	0	0	Male	14.6	Yes	Yes	Yes	No	No	Yes	Cement & Bricks	Food Secure
Upper Active floodplain	monsoon	rural	Yes	1	1	0	0	1	0	0	0	0	0	Male	33.9	Yes	Yes	Yes	Yes	No	Yes	Tin	Food Secure
Upper Active floodplain	monsoon	rural	Yes	1	1	0	1	1	0	0	0	0	0	Male	40.7	Yes	Yes	Yes	Yes	No	Yes	Tin	Food Secure
Upper Active floodplain	monsoon	rural	Yes	1	0	0	0	1	0	0	0	0	0	Male	2.2	No	No	No	No	No	Yes	Tin	Food Secure
Upper Active floodplain	monsoon	rural	No	1	1	0	0	1	0	0	1	1	1	Female	49.8	Yes	Yes	Yes	Yes	No	Yes	Tin	Food Secure
Upper Active floodplain	monsoon	rural	Yes	1	0	0	0	0	0	0	0	0	0	Female	44	Yes	Yes	Yes	Yes	No	No	Cement & Bricks	Food Secure
Upper Active floodplain	monsoon	rural	Yes	1	0	0	0	1	0	0	0	0	0	Female	34.2	Yes	Yes	Yes	Yes	No	No	Tin	Food Secure
Upper Active floodplain	monsoon	rural	Yes	1	0	0	0	0	1	0	0	0	0	Female	22.5	No	No	Yes	Yes	No	Yes	Tin	Food Secure
Upper Active floodplain	monsoon	rural	Yes	1	1	1	1	1	1	0	0	0	0	Male	6.2	No	No	No	No	No	No	Tin	Food Secure
Upper Active floodplain	monsoon	rural	Yes	1	1	0	0	0	0	0	0	0	0	Female	13	No	No	No	No	No	No	Tin	Mildly Food Insecure Access
Upper Active floodplain	monsoon	rural	Yes	1	1	0	0	0	1	0	0	0	0	Male	57.6	No	No	No	No	No	No	Cane/palm/trunks	Severely Food Insecure Access
Upper Active floodplain	monsoon	rural	Yes	1	1	0	0	1	0	0	0	0	0	Female	20.9	No	No	No	Yes	No	Yes	Tin	Food Secure
Upper Active floodplain	monsoon	rural	Yes	1	0	0	0	0	1	0	0	0	0	Male	54.5	No	No	No	No	No	No	Cane/palm/trunks	Mildly Food Insecure Access
Upper Active floodplain	monsoon	rural	Yes	1	0	0	0	0	0	0	0	0	0	Female	35.9	No	No	No	No	No	No	Tin	Food Secure
Upper Active floodplain	monsoon	rural	Yes	1	0	0	0	0	1	0	0	0	0	Male	25.2	No	No	No	No	No	No	Tin	Severely Food Insecure Access
Upper Active floodplain	monsoon	rural	Yes	1	0	0	0	0	0	0	0	0	0	Female	38.7	No	No	No	No	No	No	Tin	Food Secure
Upper Active floodplain	monsoon	rural	Yes	1	0	0	0	1	0	0	0	0	0	Male	42.6	No	No	No	No	No	No	Cane/palm/trunks	Food Secure
Upper Active floodplain	monsoon	rural	Yes	1	1	0	1	1	1	0	0	0	0	Female	32.6	No	No	No	No	No	No	Tin	Severely Food Insecure Access
Upper Active floodplain	monsoon	rural	Yes	1	1	0	1	1	1	0	0	0	0	Female	16.4	No	No	No	No	No	No	Tin	Severely Food Insecure Access
Upper Active floodplain	monsoon	rural	Yes	1	0	0	0	1	0	0	0	0	1	Female	26.6	No	Yes	Yes	Yes	No	No	Tin	Food Secure
Upper Active floodplain	monsoon	rural	Yes	1	0	0	0	1	0	0	0	0	0	Female	58.5	Yes	No	Yes	Yes	No	No	Tin	Food Secure
Upper Active floodplain	monsoon	rural	Yes	1	0	0	0	1	0	0	0	0	0	Female	1	Yes	No	Yes	Yes	No	No	Tin	Food Secure
Upper Active floodplain	monsoon	rural	Yes	1	0	0	0	0	0	0	0	0	0	Male	31.4	No	No	No	Yes	No	No	Tin	Severely Food Insecure Access
Upper Active floodplain	monsoon	rural	Yes	1	0	0	0	1	0	1	0	0	0	Female	51.8	Yes	Yes	Yes	Yes	No	Yes	Tin	Food Secure
Upper Active floodplain	monsoon	rural	Yes	1	0	0	0	1	0	1	0	0	0	Female	7.2	Yes	Yes	Yes	Yes	No	Yes	Tin	Food Secure
Upper Active floodplain	monsoon	rural	Yes	1	0	0	0	0	1	0	0	0	0	Male	28.7	No	Yes	No	No	No	No	Tin	Severely Food Insecure Access
Upper Active floodplain	monsoon	rural	Yes	1	0	0	0	0	0	0	0	0	0	Female	17.4	Yes	Yes	Yes	Yes	No	No	Tin	Food Secure
Upper Active floodplain	monsoon	rural	Yes	1	0	0	0	1	1	0	0	1	0	Female	15.5	Yes	Yes	Yes	Yes	No	Yes	Cement & Bricks	Food Secure
Upper Active floodplain	monsoon	rural	Yes	1	0	0	0	0	0	0	0	0	0	Male	27	No	No	No	No	No	No	Tin	Food Secure
Upper Active floodplain	monsoon	rural	Yes	0	0	0	0	0	0	0	0	0	0	Female	44.5	Yes	No	No	No	No	No	Tin	Food Secure
Upper Active floodplain	monsoon	rural	No	0	0	0	0	0	0	0	0	0	0	Male	21	Yes	No	No	No	No	No	Cane/palm/trunks	Severely Food Insecure Access
Upper Active floodplain	monsoon	rural	Yes	1	0	0	0	1	0	0	0	0	0	Female	18	No	No	No	No	No	No	Cane/palm/trunks	Food Secure
Upper Active floodplain	monsoon	rural	Yes	1	0	0	0	0	0	0	0	0	0	Male	25	Yes	No	No	No	No	No	Tin	Severely Food Insecure Access
Upper Active floodplain	monsoon	rural	Yes	1	0	0	0	0	0	0	0	0	0	Male	37.4	Yes	No	Yes	Yes	No	Yes	Tin	Severely Food Insecure Access
Upper Active floodplain	monsoon	rural	Yes	1	0	0	0	1	0	0	1	1	0	Male	36.4	Yes	Yes	Yes	Yes	No	No	Tin	Food Secure
Upper Active floodplain	post-aus	rural	No	0	0	0	0	0	0	0	0	0	0	Male	41.2	No	No	No	No	No	No	Cane/palm/trunks	Severely Food Insecure Access
Upper Active floodplain	post-aus	rural	No	1	1	0	0	1	1	0	0	0	0	Male	27.8	No	No	No	Yes	No	No	Tin	Severely Food Insecure Access
Upper Active floodplain	post-aus	rural	Yes	1	0	0	0	0	0	0	0	0	0	Female	47.2	No	No	No	No	No	No	Cane/palm/trunks	Severely Food Insecure Access
Upper Active floodplain	post-aus	rural	Yes	1	1	0	0	1	1	0	0	0	0	Male	9.3	No	No	No	No	No	No	Tin	Food Secure
Upper Active floodplain	post-aus	rural	Yes	1	0	0	0	1	0	0	0	0	0	Female	55.9	No	No	No	No	No	No	Cane/palm/trunks	Food Secure
Upper Active floodplain	post-aus	rural	Yes	1	0	0	0	1	0	0	0	0	0	Female	6.8	No	No	No	No	No	No	Cane/palm/trunks	Food Secure
Upper Active floodplain	post-aus	rural	Yes	1	1	0	0	1	1	0	0	0	0	Female	6.1	Yes	No	No	Yes	No	No	Tin	Food Secure
Upper Active floodplain	post-aus	rural	Yes	1	0	0	0	1	1	0	0	0	0	Male	34.8	No	No	No	No	No	No	Tin	Severely Food Insecure Access
Upper Active floodplain	post-aus	rural	Yes	1	1	0	0	1	1	0	0	0	0	Female	27.9	Yes	No	No	Yes	No	No	Tin	Food Secure
Upper Active floodplain	post-aus	rural	Yes	1	1	0	0	1	1	0	0	0	0	Female	9.2	Yes	No	No	Yes	No	No	Tin	Food Secure
Upper Active floodplain	post-aus	rural	Yes	1	1	0	0	1	1	0	0	0	0	Female	55.6	No	No	No	No	No	No	Tin	Food Secure
Upper Active floodplain	post-aus	rural	Yes	1	1	0	0	1	1	0	0	0	0	Female	31.5	No	No	No	No	No	No	Tin	Food Secure
Upper Active floodplain	post-aus	rural	Yes	1	1	0	0	1	1	0	0	0	0	Female	29.1	Yes	No	Yes	Yes	No	Yes	Tin	Food Secure
Upper Active floodplain	post-aus	rural	Yes	1	0	0	0	1	0	1	0	0	0	Female	21.9	Yes	No	Yes	No	No	No	Tin	Food Secure
Upper Active floodplain	post-aus	rural	Yes	1	1	0	0	1	1	0	0	0	0	Male	54.8	No	No	No	Yes	No	No	Tin	Food Secure
Upper Active floodplain	post-aus	rural	Yes	1	0	0	0	0	0	0	0	0	0	Male	54.3	No	No	No	No	No	No	Tin	Food Secure
Upper Active floodplain	post-aus	rural	Yes	1	0	0	0	1	0	0	1	0	0	Male	40.9	No	No	No	Yes	No	No	Tin	Food Secure
Upper Active floodplain	post-aus	rural	Yes	1	0	0	0	1	0	0	0	0	0	Male	49.9	Yes	No	No	No	No	No	Cement & Bricks	Food Secure
Upper Active floodplain	post-aus	rural	Yes	1	0	0	0	1	0	0	0	0	0	Female	6.8	No	No	No	No	No	No	Tin	Severely Food Insecure Access
Upper Active floodplain	post-aus	rural	Yes	1	0	0	0	1	1	0	0	0	0	Male	54.5	No	No	No	No	No	No	Cane/palm/trunks	Severely Food Insecure Access
Upper Active floodplain	post-aus	rural	Yes	1	0	0	0	1	0	0	0	0	0	Female	45.3	No	No	No	Yes	No	No	Tin	Food Secure
Upper Active floodplain	post-aus	rural	Yes	1	1	0	0	1	0	0	0	0	0	Female	13.6	No	No	No	No	No	No	Cane/palm/trunks	Food Secure
Upper Active floodplain	post-aus	rural	Yes	1	0	0	0	1	0	0	0	0	0	Female	46.9	No	No	No	Yes	No	No	Cement & Bricks	Food Secure
Upper Active floodplain	post-aus	rural	Yes	1	0	0	0	1	0	0	0	0	0	Male	37.3	No	No	No	No	No	No	Cane/palm/trunks	Food Secure
Upper Active floodplain	post-aus	rural	Yes	1	0	0	0	1	0	0	0	0	0	Female	21.2	No	No	No	No	No	No	Cane/palm/trunks	Food Secure
Northwest floodplain	post-aus	rural	Yes	1	0	1	0	0	1	0	0	0	0	Male	13.7	Yes	Yes	Yes	Yes	No	Yes	Dirt	Food Secure
Northwest floodplain	post-aus	rural	Yes	0	0	0	0	1	1	0	0	0	0	Male	33.2	Yes	Yes	Yes	Yes	No	Yes	Dirt	Food Secure
Northwest floodplain	post-aus	rural	Yes	1	0	0	0	0	0	0	0	0	0	Male	34.8	No	No	No	Yes	No	No	Dirt	Severely Food Insecure Access
Northwest floodplain	post-aus	rural	Yes	1	0	0	0	0	1	0	0	0	0	Female	17.2	No	No	No	Yes	No	Yes	Dirt	Food Secure
Northwest floodplain	post-aus	rural	Yes	1	1	1	0	1	1	0	0	0	0	Male	43.6	No	No	No	No	No	No	Dirt	Food Secure
Northwest floodplain	post-aus	rural	Yes	1	0	1	0	1	0	0	0	0	0	Female	15.4	No	No	No	Yes	No	No	Cement & Bricks	Food Secure
Northwest floodplain	post-aus	rural	Yes	1	0	0	0	0	1	0	0	0	0	Male	17.6	Yes	No	Yes	Yes	No	Yes	Cement & Bricks	Food Secure
Northwest floodplain	post-aus	rural	Yes	1	0	0	0	1	1	0	0	0	0	Female	26.3	No	No	No	Yes	No	No	Cement & Bricks	Severely Food Insecure Access
Northwest floodplain	post-aus	rural	Yes	1	0	0	0	1	1	0	0	0	0	Female	23.9	Yes	No	Yes	Yes	No	Yes	Dirt	Food Secure
Northwest floodplain	post-aus	rural	Yes	1	0	0	0	0	0	0	0	0	0	Female	21.2	No	No	No	No	No	No	Dirt	Severely Food Insecure Access
Northwest floodplain	post-aus	rural	Yes	0	1	0	0	0	0	0	0	0	0	Female	5.7	No	No	No	Yes	No	No	Dirt	Food Secure
Northwest floodplain	post-aus	rural	Yes	1	1	0	0	0	0	0	0	0	0	Female	21.9	No	No	No	No	No	No	Dirt	Food Secure
Northwest floodplain	post-aus	rural	Yes	1	0	0	0	0	0	0	0	0	0	Male	34.9	No	No	No	Yes	No	No	Cane/palm/trunks	Food Secure
Northwest floodplain	post-aus	rural	Yes	1	0	0	0	1	0	0	0	0	0	Male	9.4	No	Yes	No	Yes	No	No	Cement & Bricks	Food Secure
Northwest floodplain	post-aus	rural	Yes	1	0	0	0	1	0	0	0	0	0	Female	9.4	No	Yes	No	Yes	No	No	Cement & Bricks	Food Secure
Northwest floodplain	post-aus	rural	Yes	1	1	0	0	1	0	0	0	0	0	Female	50.7	No	No	No	No	No	No	Cane/palm/trunks	Food Secure
Northwest floodplain	post-aus	rural	Yes	1	1	0	0	1	0	0	0	0	0	Female	7.5	No	No	No	No	No	No	Cane/palm/trunks	Food Secure
Northwest floodplain	post-aus	rural	Yes	1	1	0	0	1	0	0	0	0	0	Female	42.1	No	Yes	No	No	No	Yes	Dirt	Food Secure
Northwest floodplain	post-aus	rural	Yes	1	1	0	0	1	0	0	0	0	0	Female	49.5	No	No	No	No	No	No	Cane/palm/trunks	Severely Food Insecure Access
Northwest floodplain	post-aus	rural	Yes	1	0	0	0	0	1	0	0	0	0	Female	13.2	Yes	Yes	Yes	Yes	No	Yes	Dirt	Food Secure
Northwest floodplain	post-aus	rural	Yes	1	0	0	0	0	0	0	0	0	0	Female	37.9	Yes	Yes	Yes	Yes	No	Yes	Dirt	Severely Food Insecure Access
Northwest floodplain	post-aus	rural	Yes	1	1	0	0	1	1	0	0	0	0	Female	50.9	Yes	Yes	Yes	Yes	No	Yes	Dirt	Mildly Food Insecure Access
Northwest floodplain	post-aus	rural	Yes	1	0	0	0	1	1	0	0	0	0	Female	59.6	Yes	Yes	Yes	Yes	No	Yes	Dirt	Food Secure
Northwest floodplain	post-aus	rural	Yes	1	0	0	0	1	1	0	0	0	1	Male	28.1	Yes	No	Yes	No	No	Yes	Dirt	Mildly Food Insecure Access
Northwest floodplain	post-aus	rural	Yes	1	1	1	0	1	1	0	0	0	1	Male	42.6	Yes	Yes	Yes	Yes	Yes	Yes	Cement & Bricks	Food Secure
Northwest floodplain	post-aus	rural	Yes	1	1	1	0	1	1	0	0	0	1	Male	3.9	Yes	Yes	Yes	Yes	Yes	Yes	Cement & Bricks	Food Secure
Northwest floodplain	post-aus	rural	Yes	1	0	0	0	1	1	0	0	0	1	Female	32.5	Yes	Yes	Yes	Yes	Yes	Yes	Cement & Bricks	Food Secure
Northwest floodplain	post-aus	rural	Yes	1	0	0	0	0	1	0	0	0	0	Female	56.4	No	No	No	No	No	Yes	Dirt	Severely Food Insecure Access
Northwest floodplain	post-aus	rural	Yes	1	1	0	0	1	1	0	0	0	1	Male	14.9	Yes	Yes	Yes	Yes	No	Yes	Cement & Bricks	Food Secure
Northwest floodplain	post-aus	rural	Yes	1	1	0	0	1	1	0	0	0	0	Male	59.4	No	No	No	No	No	No	Dirt	Severely Food Insecure Access
Northwest floodplain	post-aus	rural	Yes	1	0	0	0	0	0	0	0	0	0	Female	29.2	No	No	No	Yes	No	Yes	Cement & Bricks	Food Secure
Northwest floodplain	post-aus	urban	Yes	1	1	0	0	1	0	0	0	0	0	Male	0.4	Yes	Yes	Yes	Yes	No	Yes	Dirt	Food Secure
Northwest floodplain	post-aus	urban	Yes	1	0	0	0	1	0	0	0	0	0	Male	59.7	Yes	No	Yes	No	No	No	Cement & Bricks	Food Secure
Northwest floodplain	post-aus	urban	Yes	1	0	0	0	1	0	0	0	0	0	Female	57.3	Yes	No	Yes	No	No	Yes	Cement & Bricks	Food Secure
Northwest floodplain	post-aus	urban	Yes	0	0	0	1	1	0	0	0	0	0	Male	6.5	No	Yes	No	Yes	No	No	Cement & Bricks	Food Secure
Northwest floodplain	post-aus	urban	Yes	1	1	0	0	1	0	0	0	0	0	Male	29	Yes	Yes	Yes	Yes	No	Yes	Cement & Bricks	Food Secure
Northwest floodplain	post-aus	urban	Yes	1	1	0	0	0	0	0	0	0	0	Female	46.1	Yes	No	Yes	Yes	No	No	Cement & Bricks	Food Secure
Northwest floodplain	post-aus	urban	Yes	1	0	0	0	1	0	0	0	0	1	Male	3.2	Yes	Yes	Yes	Yes	Yes	Yes	Cement & Bricks	Food Secure
Northwest floodplain	post-aus	urban	No	0	0	0	0	1	0	0	0	0	0	Female	0.2	Yes	Yes	Yes	Yes	No	Yes	Dirt	Food Secure
Northwest floodplain	post-aus	urban	Yes	1	0	0	0	0	0	0	0	0	0	Female	39.4	Yes	Yes	Yes	Yes	No	Yes	Dirt	Food Secure
Northwest floodplain	monsoon	rural	Yes	1	0	0	0	0	0	0	0	0	0	Male	31.4	Yes	Yes	Yes	Yes	No	Yes	Dirt	Food Secure
Northwest floodplain	monsoon	rural	Yes	1	0	0	0	1	0	0	0	0	0	Female	32.6	Yes	Yes	Yes	Yes	No	Yes	Dirt	Food Secure
Northwest floodplain	monsoon	rural	Yes	1	0	0	0	0	0	0	0	0	0	Female	16	Yes	No	Yes	No	No	No	Dirt	Severely Food Insecure Access
Northwest floodplain	monsoon	rural	Yes	1	0	0	0	0	0	0	0	0	0	Female	32.6	Yes	No	Yes	No	No	No	Dirt	Food Secure
Northwest floodplain	monsoon	rural	Yes	1	0	0	0	0	0	0	0	0	0	Female	10.9	Yes	Yes	Yes	Yes	No	Yes	Dirt	Food Secure
Northwest floodplain	monsoon	rural	No	1	0	0	0	0	0	0	0	0	0	Female	31	Yes	Yes	Yes	Yes	No	Yes	Dirt	Food Secure
Northwest floodplain	monsoon	rural	No	1	0	0	0	0	1	0	0	0	0	Male	18.3	Yes	No	Yes	Yes	No	No	Dirt	Food Secure
Northwest floodplain	monsoon	rural	Yes	1	0	0	0	0	0	0	0	0	0	Male	2.4	Yes	Yes	Yes	Yes	No	Yes	Dirt	Food Secure
Northwest floodplain	monsoon	rural	Yes	1	0	0	0	1	0	0	0	0	0	Female	41.1	No	No	No	No	No	No	Dirt	Severely Food Insecure Access
Northwest floodplain	monsoon	rural	Yes	1	0	0	0	1	0	0	0	0	0	Male	41.2	Yes	No	Yes	Yes	No	Yes	Dirt	Food Secure
Northwest floodplain	monsoon	rural	No	0	0	0	0	0	0	0	0	0	0	Female	54.3	Yes	Yes	Yes	Yes	No	Yes	Dirt	Food Secure
Northwest floodplain	post_aman	rural	Yes	1	0	1	0	1	1	0	0	0	0	Male	22.3	Yes	Yes	Yes	Yes	No	Yes	Dirt	Food Secure
Northwest floodplain	monsoon	rural	Yes	1	0	0	0	1	0	0	0	0	0	Male	26	Yes	Yes	Yes	Yes	No	No	Dirt	Food Secure
Northwest floodplain	monsoon	rural	Yes	0	1	0	0	1	1	0	0	0	1	Male	37.4	Yes	Yes	Yes	Yes	No	Yes	Dirt	Food Secure
Northwest floodplain	monsoon	rural	Yes	1	0	0	0	1	0	0	0	0	0	Female	34.3	Yes	Yes	Yes	Yes	No	Yes	Dirt	Food Secure
Northwest floodplain	monsoon	rural	No	1	1	0	0	1	1	0	0	0	0	Female	31.6	Yes	Yes	Yes	Yes	No	No	Dirt	Food Secure
Northwest floodplain	monsoon	rural	Yes	1	0	0	0	1	1	0	0	0	0	Female	16.4	Yes	Yes	Yes	Yes	No	No	Dirt	Food Secure
Northwest floodplain	post_aman	rural	Yes	1	0	0	0	0	0	0	0	0	0	Male	41.2	Yes	Yes	Yes	Yes	No	Yes	Dirt	Food Secure
Northwest floodplain	post_aman	rural	Yes	0	1	1	0	1	0	0	0	0	0	Male	7.6	Yes	Yes	Yes	Yes	Yes	Yes	Bamboo with mud	Food Secure
Northwest floodplain	post_aman	rural	Yes	1	0	1	0	1	0	0	0	0	1	Female	5.8	Yes	Yes	Yes	Yes	Yes	Yes	Dirt	Food Secure
Northwest floodplain	post_aman	rural	Yes	1	0	1	0	0	0	0	0	0	1	Female	16.9	Yes	Yes	Yes	Yes	No	Yes	Dirt	Food Secure
Northwest floodplain	post_aman	rural	Yes	1	0	1	0	1	0	0	1	1	1	Female	41.9	Yes	Yes	Yes	Yes	Yes	Yes	Cement & Bricks	Food Secure
Northwest floodplain	post_aman	rural	Yes	1	0	0	0	0	0	0	0	0	1	Male	5.5	Yes	No	Yes	Yes	No	No	Dirt	Food Secure
Northwest floodplain	post_aman	rural	Yes	1	0	1	0	0	0	0	0	0	0	Male	12.5	Yes	Yes	Yes	Yes	No	Yes	Dirt	Food Secure
Northwest floodplain	post_aman	rural	No	1	0	0	0	0	0	0	0	0	1	Female	31.3	Yes	Yes	Yes	Yes	No	Yes	Dirt	Food Secure
Northwest floodplain	monsoon	rural	No	1	0	0	0	1	0	0	0	0	0	Female	33.6	Yes	Yes	Yes	Yes	Yes	Yes	Dirt	Food Secure
Northwest floodplain	monsoon	rural	No	1	0	0	0	0	0	0	0	0	0	Female	13	Yes	No	Yes	No	No	No	Dirt	Food Secure
Northwest floodplain	monsoon	rural	No	1	0	0	0	1	0	0	0	0	0	Male	45.8	Yes	No	Yes	Yes	No	Yes	Dirt	Food Secure
Northwest floodplain	monsoon	rural	Yes	0	0	1	0	0	0	0	0	0	0	Female	23.1	Yes	No	Yes	Yes	No	Yes	Dirt	Food Secure
Northwest floodplain	monsoon	rural	Yes	0	0	1	0	0	0	0	0	0	0	Female	18.3	Yes	Yes	Yes	Yes	No	Yes	Dirt	Severely Food Insecure Access
Northwest floodplain	monsoon	rural	Yes	1	0	1	0	0	0	0	1	0	1	Female	35.2	Yes	Yes	Yes	Yes	Yes	Yes	Cement & Bricks	Food Secure
Northwest floodplain	monsoon	rural	Yes	1	0	0	0	0	0	0	0	1	0	Female	56.3	Yes	Yes	Yes	Yes	No	Yes	Dirt	Food Secure
Northwest floodplain	monsoon	rural	Yes	1	0	0	0	0	0	0	0	0	0	Female	27.4	No	No	No	No	No	No	Dirt	Food Secure
Northwest floodplain	post_aman	urban	Yes	1	0	1	0	1	0	0	1	1	1	Female	6.7	Yes	Yes	Yes	Yes	Yes	Yes	Cement & Bricks	Food Secure
Northwest floodplain	monsoon	rural	Yes	1	0	0	0	1	1	0	0	0	0	Male	38.9	No	No	No	No	No	Yes	Dirt	Food Secure
Northwest floodplain	post_aman	urban	Yes	1	0	0	0	1	0	0	0	0	0	Female	57.5	Yes	Yes	Yes	Yes	No	Yes	Tin	Severely Food Insecure Access
Northwest floodplain	monsoon	rural	Yes	1	0	0	0	1	1	0	0	0	0	Male	4.1	No	No	No	Yes	No	Yes	Dirt	Food Secure
Northwest floodplain	post_aman	urban	Yes	1	0	1	0	0	0	0	0	0	0	Male	14.3	Yes	No	Yes	No	No	Yes	Dirt	Mildly Food Insecure Access
Northwest floodplain	monsoon	rural	Yes	1	0	0	0	0	1	0	0	0	0	Male	6	No	No	No	Yes	No	No	Dirt	Food Secure
Northwest floodplain	monsoon	urban	Yes	1	0	0	0	0	0	0	0	0	0	Male	29.6	Yes	Yes	Yes	Yes	No	Yes	Cement & Bricks	Food Secure
Northwest floodplain	monsoon	urban	Yes	0	0	1	0	0	0	0	0	0	0	Female	51.4	Yes	Yes	Yes	Yes	No	Yes	Cement & Bricks	Food Secure
Northwest floodplain	monsoon	rural	Yes	1	0	0	0	1	0	0	0	0	0	Male	43.6	No	No	No	No	No	No	Dirt	Food Secure
Northwest floodplain	monsoon	urban	Yes	1	0	0	0	0	0	0	0	0	1	Male	44.3	No	No	No	Yes	No	No	Tin	Food Secure
Northwest floodplain	monsoon	rural	Yes	1	0	0	0	0	1	0	0	0	0	Male	40.1	Yes	No	Yes	Yes	No	Yes	Dirt	Food Secure
Northwest floodplain	monsoon	urban	Yes	1	0	0	0	1	0	0	0	0	1	Male	41.6	Yes	Yes	Yes	Yes	No	Yes	Cement & Bricks	Food Secure
Northwest floodplain	monsoon	urban	Yes	1	0	0	0	1	0	0	0	0	1	Female	51.4	Yes	Yes	Yes	Yes	Yes	Yes	Cement & Bricks	Food Secure
Northwest floodplain	monsoon	rural	Yes	0	0	0	0	1	0	0	0	0	0	Male	31	Yes	Yes	Yes	No	No	No	Dirt	Food Secure
Northwest floodplain	monsoon	urban	Yes	1	0	0	0	1	0	0	0	0	1	Male	53.9	Yes	Yes	Yes	No	Yes	No	Cement & Bricks	Food Secure
Northwest floodplain	monsoon	rural	No	0	0	0	0	0	0	0	0	0	0	Female	38.9	No	No	No	Yes	No	No	Dirt	Severely Food Insecure Access
Northwest floodplain	post_aman	rural	No	1	0	0	0	1	0	0	0	0	1	Female	17.5	Yes	No	Yes	Yes	No	Yes	Dirt	Food Secure
Northwest floodplain	post_aman	rural	Yes	0	0	1	0	0	0	0	0	0	1	Female	32.5	Yes	Yes	Yes	No	No	Yes	Dirt	Food Secure
Northwest floodplain	post_aman	rural	Yes	1	0	0	0	1	1	0	0	0	0	Female	7.9	Yes	No	No	Yes	No	No	Dirt	Food Secure
Northwest floodplain	post_aman	rural	Yes	1	0	1	0	1	1	0	0	0	1	Male	40.1	No	No	No	Yes	No	No	Dirt	Food Secure
Northwest floodplain	post_aman	rural	Yes	1	0	1	0	1	1	0	0	0	1	Female	18.3	No	No	No	Yes	No	No	Dirt	Food Secure
Northwest floodplain	post_aman	rural	Yes	1	0	0	0	1	1	0	0	0	1	Female	41.4	Yes	Yes	Yes	Yes	No	Yes	Dirt	Food Secure
Northwest floodplain	post_aman	rural	Yes	1	0	0	0	1	0	0	0	0	1	Female	47.5	No	No	No	Yes	No	Yes	Dirt	Food Secure
Northwest floodplain	monsoon	rural	Yes	1	0	0	0	1	0	0	0	0	0	Female	2.1	No	Yes	No	Yes	No	Yes	Cement & Bricks	Food Secure
Northwest floodplain	monsoon	rural	Yes	1	0	0	0	1	0	0	0	0	1	Male	47.7	Yes	Yes	Yes	No	No	Yes	Dirt	Food Secure
Northwest floodplain	monsoon	rural	No	1	0	1	0	1	0	0	0	0	1	Female	21.6	Yes	Yes	Yes	Yes	No	Yes	Cement & Bricks	Food Secure
Northwest floodplain	monsoon	rural	Yes	1	0	1	0	1	0	0	0	0	1	Female	5.8	Yes	Yes	Yes	Yes	Yes	Yes	Dirt	Food Secure
Upper Active floodplain	post-aus	rural	Yes	1	0	0	0	1	0	0	0	0	0	Male	8.4	Yes	No	Yes	No	No	Yes	Tin	Food Secure
Upper Active floodplain	post-aus	rural	Yes	1	0	0	0	1	1	0	0	0	0	Female	27.1	Yes	No	Yes	Yes	No	No	Tin	Food Secure
Upper Active floodplain	post-aus	rural	Yes	0	0	0	0	1	0	0	0	0	0	Male	14.2	Yes	No	Yes	No	No	No	Tin	Food Secure
Upper Active floodplain	post-aus	rural	No	0	0	0	0	1	0	0	0	0	0	Male	54.7	Yes	No	Yes	No	No	No	Tin	Food Secure
Upper Active floodplain	post-aus	rural	No	1	0	0	0	1	0	0	0	0	0	Male	19.1	No	No	No	No	No	No	Tin	Food Secure
Upper Active floodplain	post-aus	rural	Yes	0	0	0	0	1	0	0	0	0	0	Female	3.1	No	No	No	Yes	No	No	Tin	Severely Food Insecure Access
Upper Active floodplain	post-aus	rural	Yes	1	1	0	0	1	1	0	0	0	0	Female	50.7	No	No	No	Yes	No	No	Tin	Food Secure
Upper Active floodplain	post-aus	rural	Yes	1	1	0	0	1	0	0	0	0	0	Female	34.8	No	No	No	Yes	No	Yes	Tin	Food Secure
Upper Active floodplain	post-aus	rural	Yes	1	0	0	0	0	0	0	0	0	0	Male	26.8	Yes	Yes	Yes	Yes	No	Yes	Tin	Food Secure
Upper Active floodplain	post-aus	rural	Yes	1	0	0	0	1	0	0	0	0	0	Male	47.8	Yes	No	Yes	Yes	No	Yes	Tin	Food Secure
Upper Active floodplain	post-aus	rural	No	1	0	0	0	1	0	0	0	0	0	Male	6.9	Yes	Yes	Yes	Yes	No	No	Tin	Food Secure
Upper Active floodplain	post-aus	rural	No	1	1	0	0	1	0	0	0	0	0	Male	1.2	Yes	No	Yes	Yes	No	No	Tin	Food Secure
Upper Active floodplain	post-aus	rural	No	0	0	0	0	0	0	0	0	0	0	Female	53.6	No	No	No	No	No	No	Tin	Severely Food Insecure Access
Upper Active floodplain	post-aus	rural	No	1	0	0	0	0	0	0	0	0	0	Female	17.7	Yes	Yes	Yes	Yes	No	No	Tin	Food Secure
Upper Active floodplain	post-aus	rural	Yes	1	0	0	0	1	0	0	0	0	0	Female	5	No	No	No	No	No	No	Tin	Severely Food Insecure Access
Upper Active floodplain	post-aus	rural	Yes	1	0	0	1	0	0	0	0	0	0	Male	45.9	No	No	No	Yes	No	No	Tin	Severely Food Insecure Access
Upper Active floodplain	post-aus	rural	No	0	0	0	0	0	0	0	0	0	0	Male	12.8	No	No	No	Yes	No	No	Tin	Severely Food Insecure Access
Upper Active floodplain	post-aus	rural	No	1	1	0	0	1	0	0	0	0	0	Female	56.2	No	No	No	Yes	No	No	Tin	Severely Food Insecure Access
Upper Active floodplain	post-aus	rural	No	0	0	0	0	0	0	0	0	0	0	Female	26.4	No	No	No	Yes	No	No	Tin	Severely Food Insecure Access
Upper Active floodplain	post-aus	rural	Yes	1	0	1	0	1	0	0	0	0	0	Female	36	No	Yes	No	Yes	No	No	Tin	Food Secure
Upper Active floodplain	post-aus	rural	Yes	1	0	1	0	1	0	0	0	0	0	Male	6.2	No	Yes	No	Yes	No	No	Tin	Food Secure
Upper Active floodplain	post-aus	rural	No	0	0	0	0	0	0	0	0	0	0	Female	35.1	No	No	No	Yes	No	No	Tin	Severely Food Insecure Access
Upper Active floodplain	post-aus	rural	No	0	0	0	0	0	0	0	0	0	0	Female	1.3	No	No	No	Yes	No	No	Tin	Severely Food Insecure Access
Upper Active floodplain	post-aus	rural	No	1	1	0	0	1	0	0	0	0	0	Female	19	No	No	No	No	No	Yes	Tin	Food Secure
Upper Active floodplain	post-aus	rural	No	0	0	0	0	0	0	0	0	0	0	Male	55.4	No	No	No	No	No	No	Tin	Severely Food Insecure Access
Upper Active floodplain	post-aus	rural	Yes	1	1	0	1	1	0	0	0	0	0	Male	21.2	Yes	Yes	Yes	Yes	No	No	Cement & Bricks	Food Secure
Upper Active floodplain	post-aus	rural	Yes	1	1	0	0	1	0	0	0	0	0	Male	18.1	No	No	No	Yes	No	No	Tin	Food Secure
Upper Active floodplain	post-aus	rural	No	1	0	0	0	1	0	0	0	0	0	Female	48.4	Yes	No	Yes	Yes	No	Yes	Tin	Food Secure
Upper Active floodplain	post-aus	rural	Yes	1	0	0	0	1	1	0	0	0	0	Male	8.7	No	No	No	Yes	No	Yes	Tin	Food Secure
Upper Active floodplain	post-aus	rural	Yes	1	0	0	0	1	0	0	0	0	0	Male	35.5	No	No	Yes	Yes	No	No	Tin	Food Secure
Upper Active floodplain	post-aus	rural	Yes	1	0	0	0	1	1	0	0	0	0	Male	0.7	No	No	No	Yes	No	No	Tin	Severely Food Insecure Access
Upper Active floodplain	post-aus	rural	Yes	1	0	0	0	1	0	0	0	0	0	Male	11.3	No	No	No	Yes	No	No	Tin	Food Secure
Upper Active floodplain	post-aus	rural	Yes	1	0	0	0	1	1	0	0	0	0	Female	38.3	No	No	Yes	Yes	No	Yes	Tin	Food Secure
Upper Active floodplain	post-aus	rural	Yes	1	1	0	0	0	0	0	0	0	0	Male	55.4	No	No	Yes	Yes	No	No	Tin	Food Secure
Upper Active floodplain	post-aus	rural	Yes	1	0	0	0	1	1	0	0	0	0	Male	3.6	No	No	No	Yes	No	No	Tin	Severely Food Insecure Access
Upper Active floodplain	post-aus	rural	Yes	1	0	0	0	1	0	0	0	0	0	Female	57.9	No	No	No	Yes	No	No	Tin	Food Secure
Upper Active floodplain	post-aus	rural	No	1	0	0	0	0	0	0	0	0	0	Male	33.3	No	Yes	No	No	No	No	Tin	Food Secure
Upper Active floodplain	post-aus	rural	Yes	1	1	0	0	1	0	0	0	0	1	Female	24.1	No	Yes	Yes	Yes	No	Yes	Dirt	Food Secure
Upper Active floodplain	post-aus	rural	Yes	1	0	0	0	1	0	0	0	0	0	Female	23.7	No	No	No	No	No	No	Tin	Food Secure
Upper Active floodplain	post-aus	rural	No	1	0	1	0	1	0	0	0	0	0	Female	11	No	No	No	Yes	No	Yes	Tin	Severely Food Insecure Access
Upper Active floodplain	post-aus	rural	No	1	0	0	0	1	0	0	0	0	0	Male	31.8	No	No	No	No	No	No	Tin	Food Secure
Upper Active floodplain	post-aus	rural	No	0	0	0	0	0	0	0	0	0	0	Female	40.7	No	No	No	No	No	No	Tin	Severely Food Insecure Access
Upper Active floodplain	post-aus	rural	No	1	0	1	0	1	0	1	0	1	0	Male	8.5	No	Yes	No	Yes	No	Yes	Tin	Food Secure
Upper Active floodplain	post-aus	rural	No	1	0	0	0	0	0	0	0	0	0	Female	57.1	No	Yes	Yes	Yes	No	Yes	Tin	Food Secure
Upper Active floodplain	post-aus	rural	Yes	1	0	0	0	1	1	0	0	0	0	Female	19.3	No	No	No	No	No	No	Tin	Food Secure
Upper Active floodplain	post-aus	rural	Yes	1	0	0	0	1	0	0	0	0	0	Male	4.7	No	No	No	Yes	No	No	Tin	Severely Food Insecure Access
Upper Active floodplain	post-aus	rural	Yes	1	0	0	0	1	0	0	0	0	0	Male	32.9	No	No	Yes	No	No	Yes	Tin	Food Secure
Upper Active floodplain	post-aus	rural	Yes	1	0	0	0	1	1	0	0	0	0	Male	30.5	No	No	No	No	No	No	Tin	Food Secure
Upper Active floodplain	post-aus	rural	Yes	1	0	0	0	1	0	0	0	0	0	Female	4.5	No	No	No	Yes	No	No	Tin	Severely Food Insecure Access
Upper Active floodplain	post-aus	rural	No	1	0	0	0	1	1	0	0	0	0	Male	13.2	No	No	No	Yes	No	No	Tin	Severely Food Insecure Access
Upper Active floodplain	post-aus	rural	No	1	0	0	0	0	1	0	0	0	0	Male	54.4	No	No	No	No	No	No	Tin	Severely Food Insecure Access
Upper Active floodplain	post-aus	rural	No	1	0	0	0	0	1	0	0	0	0	Female	28	No	No	No	No	No	No	Tin	Severely Food Insecure Access
Upper Active floodplain	post-aus	rural	Yes	1	0	1	0	1	0	0	0	0	0	Female	21.1	No	No	No	Yes	No	Yes	Tin	Food Secure
Upper Active floodplain	post-aus	rural	No	0	0	0	0	1	1	0	0	0	0	Female	23.2	No	No	No	Yes	No	No	Tin	Food Secure
Upper Active floodplain	post-aus	rural	Yes	1	0	0	0	1	1	0	0	0	0	Male	29.4	No	No	No	Yes	No	No	Tin	Food Secure
Upper Active floodplain	post-aus	rural	Yes	1	0	0	0	1	1	0	0	0	0	Male	0.8	No	No	No	Yes	No	No	Tin	Food Secure
Upper Active floodplain	post-aus	rural	Yes	1	0	0	0	0	0	0	0	0	0	Female	5	No	No	No	Yes	No	No	Tin	Food Secure
Upper Active floodplain	post-aus	rural	No	1	0	0	0	0	1	0	0	0	0	Female	9.6	No	No	No	No	No	No	Tin	Severely Food Insecure Access
Upper Active floodplain	post-aus	rural	Yes	1	1	0	0	0	0	0	0	0	0	Male	48	No	No	No	Yes	No	Yes	Tin	Food Secure
Upper Active floodplain	post-aus	rural	Yes	1	0	0	0	1	0	0	0	0	0	Female	28.6	Yes	No	Yes	Yes	Yes	No	Tin	Food Secure
Upper Active floodplain	post-aus	rural	Yes	1	0	0	0	1	1	0	0	0	0	Male	1.9	No	No	No	Yes	No	No	Tin	Food Secure
Upper Active floodplain	post-aus	rural	No	1	1	0	0	1	0	0	0	0	0	Male	17.3	No	No	No	Yes	No	No	Tin	Severely Food Insecure Access
Upper Active floodplain	post-aus	rural	Yes	1	1	0	0	0	1	0	0	0	0	Female	36.4	No	No	No	Yes	No	No	Tin	Food Secure
Upper Active floodplain	post-aus	rural	Yes	1	1	0	0	0	1	0	0	0	0	Female	2.5	No	No	No	Yes	No	No	Tin	Food Secure
Upper Active floodplain	post-aus	rural	No	1	0	0	0	1	0	0	0	0	0	Female	21.5	No	No	No	Yes	No	Yes	Tin	Food Secure
Upper Active floodplain	post-aus	rural	No	1	0	0	0	1	0	0	0	0	0	Male	1.9	No	No	No	Yes	No	Yes	Tin	Food Secure
Upper Active floodplain	post-aus	rural	Yes	1	0	1	0	1	1	0	0	0	0	Female	41.5	No	Yes	No	Yes	No	No	Cement & Bricks	Food Secure
Upper Active floodplain	post-aus	rural	No	1	0	0	0	0	0	0	1	0	0	Male	53.4	No	No	No	No	No	No	Tin	Food Secure
Northwest floodplain	post_aman	rural	Yes	1	1	0	0	1	0	0	0	0	0	Male	34	Yes	No	Yes	Yes	No	Yes	Dirt	Food Secure
Northwest floodplain	post_aman	rural	Yes	1	1	0	0	1	0	0	0	0	1	Male	46.3	Yes	Yes	Yes	Yes	Yes	Yes	Cement & Bricks	Food Secure
Northwest floodplain	post_aman	rural	Yes	0	0	0	0	1	0	0	0	0	1	Female	49.1	Yes	Yes	Yes	Yes	No	Yes	Dirt	Food Secure
Northwest floodplain	post_aman	rural	Yes	0	0	0	0	0	0	0	0	0	0	Female	19.2	Yes	Yes	Yes	Yes	No	Yes	Cement & Bricks	Food Secure
Northwest floodplain	post_aman	rural	Yes	1	0	0	0	1	0	0	0	1	1	Male	26	Yes	Yes	Yes	Yes	Yes	Yes	Dirt	Food Secure
Northwest floodplain	post_aman	rural	Yes	1	0	0	0	1	1	0	0	0	1	Male	33.1	Yes	Yes	Yes	Yes	No	Yes	Dirt	Food Secure
Northwest floodplain	post_aman	rural	Yes	1	0	0	0	1	0	1	0	1	1	Female	43.8	Yes	No	Yes	Yes	No	Yes	Cement & Bricks	Food Secure
Northwest floodplain	post_aman	rural	Yes	1	0	0	0	1	0	0	0	1	1	Male	47.2	Yes	Yes	Yes	Yes	Yes	Yes	Dirt	Food Secure
Northwest floodplain	post_aman	rural	Yes	0	0	0	0	1	0	0	0	0	0	Female	16.6	Yes	Yes	Yes	Yes	No	No	Dirt	Food Secure
Northwest floodplain	post_aman	rural	Yes	1	0	0	0	0	0	0	0	0	1	Male	19.8	Yes	No	Yes	Yes	No	Yes	Cement & Bricks	Food Secure
Northwest floodplain	post_aman	rural	Yes	1	1	0	0	0	0	0	0	0	0	Female	17.6	Yes	Yes	Yes	Yes	No	Yes	Dirt	Food Secure
Northwest floodplain	post_aman	rural	Yes	1	0	0	0	1	1	0	0	0	0	Female	17.3	Yes	Yes	Yes	Yes	No	Yes	Dirt	Food Secure
Northwest floodplain	post_aman	rural	Yes	1	0	0	0	0	0	0	0	0	1	Male	20	Yes	Yes	Yes	Yes	Yes	Yes	Dirt	Food Secure
Northwest floodplain	post_aman	rural	Yes	1	0	0	0	0	1	0	0	0	1	Male	34.1	Yes	No	Yes	Yes	No	Yes	Dirt	Food Secure
Northwest floodplain	post_aman	rural	Yes	1	0	0	0	1	0	0	0	0	0	Female	49.9	Yes	Yes	Yes	Yes	No	Yes	Dirt	Food Secure
Northwest floodplain	post_aman	rural	Yes	1	0	0	0	0	1	0	0	0	0	Male	35.2	Yes	Yes	Yes	Yes	No	Yes	Dirt	Food Secure
Northwest floodplain	post_aman	rural	Yes	1	0	0	0	0	0	0	0	0	0	Male	41.4	Yes	Yes	Yes	Yes	No	No	Dirt	Food Secure
Northwest floodplain	post_aman	rural	Yes	1	0	0	0	0	0	0	0	0	0	Female	29.8	Yes	Yes	Yes	Yes	No	Yes	Dirt	Food Secure
Northwest floodplain	post_aman	rural	No	1	0	0	0	0	0	0	0	0	0	Male	43.4	Yes	Yes	Yes	Yes	No	Yes	Cement & Bricks	Food Secure
Northwest floodplain	post_aman	rural	Yes	1	0	0	0	0	0	0	0	0	0	Female	34.5	Yes	No	Yes	Yes	No	No	Cement & Bricks	Food Secure
Northwest floodplain	post_aman	rural	No	0	0	0	0	0	0	0	0	0	0	Male	9.9	Yes	Yes	Yes	Yes	No	No	Dirt	Food Secure
Northwest floodplain	post_aman	rural	No	0	0	0	0	0	0	0	0	0	0	Male	10.6	Yes	Yes	Yes	No	No	Yes	Dirt	Food Secure
Northwest floodplain	post_aman	rural	No	0	0	0	0	0	0	0	0	0	1	Female	24.3	Yes	No	Yes	Yes	No	Yes	Dirt	Food Secure
Northwest floodplain	post_aman	rural	Yes	1	0	0	1	0	1	0	0	0	0	Female	41.5	Yes	No	Yes	No	No	No	Dirt	Severely Food Insecure Access
Northwest floodplain	post_aman	rural	Yes	1	0	0	0	1	0	0	0	0	0	Male	41.1	No	No	No	No	No	No	Dirt	Food Secure
Northwest floodplain	post_aman	rural	Yes	1	0	0	0	1	0	0	0	0	0	Male	52.9	Yes	No	Yes	No	No	Yes	Dirt	Food Secure
[truncated: 8,479 more rows]
